# Supplementary material for: Characterization of microbiome diversity unveils substantial microbial variation in mangrove soil sediments from coastal regions of Malaysia
Source: Access Microbiol. 2025 Jun 18;7(6):000902.v3. doi: 10.1099/acmi.0.000902.v3 (PMC12281800; doi:10.1099/acmi.0.000902.v3)
Supplement: Uncited Supplementary Material 2. [file acmi-7-00902-s002.xlsx]

## Sheet: Formated_RDP_Classifier_data_v1
OUT_ID	sm.pk.1	sm.pk.2	sm.pk.3	sm.pk.4	sm.pk.5	sj.sm.1	sj.sm.2	sj.sm.3	sj.sm.4	sj.sm.5	sj.sm.6	sj.sm.7	sj.sp.1	sj.sp.2	sj.sp.3	sj.sd.1	sj.sd.2	sj.ss.1	sj.ss.2	sj.sj.1	sj.sj.2	sj.sj.3	sj.sj.4	scs.ssb.1	scs.ssb.2	scs.ssb.3	scs.ssb.4	scs.ssb.5	scs.ssb.6	scs.ssk.1	scs.ssk.2	scs.ssk.3	sm.pk.6	sj.sm.8	sj.sj.5	Kingdom	Phylum	Class	Order	Family
422	14879	8587	15274	372	245	1452	1631	7902	971	14675	14196	14606	5303	23705	4543	8868	2162	21490	10711	49872	19399	25972	33346	24645	12397	12073	19232	3550	15321	18128	10514	12076	32635	12952	30531	Bacteria	Bacteroidota
2767	8326	1096	6500	93	86	523	487	1611	241	2632	1640	508	985	3791	977	1376	564	4701	1556	11638	11432	7037	17738	4510	2440	3370	5194	1029	5582	3649	1952	2581	6459	5008	11884	Bacteria	Bacteroidota	Cytophagia
2768	8326	1096	6500	93	86	523	487	1611	241	2632	1640	508	985	3791	977	1376	564	4701	1556	11638	11432	7037	17738	4510	2440	3370	5194	1029	5582	3649	1952	2581	6459	5008	11884	Bacteria	Bacteroidota	Cytophagia	Cytophagales
622	1596	245	1630	21	17	34	52	349	7	585	289	27	110	1172	175	367	23	1223	214	3327	1724	1672	4278	1194	662	786	1267	245	1485	888	546	770	1627	1209	2271	Bacteria	Bacteroidota	Cytophagia	Cytophagales	Flammeovirgaceae
2769	91	5	70	1	2	1	3	28	0	19	23	0	3	64	6	41	4	163	12	329	112	130	300	158	80	75	140	22	170	96	47	99	83	68	199	Bacteria	Bacteroidota	Cytophagia	Cytophagales	Flammeovirgaceae
4084	117	1	118	0	0	0	0	0	0	0	0	0	1	0	0	8	0	0	0	28	65	57	40	2	3	10	13	0	12	3	10	2	17	8	28	Bacteria	Bacteroidota	Cytophagia	Cytophagales	Flammeovirgaceae
4799	120	10	75	2	0	2	0	20	0	38	6	6	4	83	5	4	0	46	5	73	166	108	248	36	32	24	49	10	104	33	13	22	95	64	208	Bacteria	Bacteroidota	Cytophagia	Cytophagales	Flammeovirgaceae
3171	32	15	59	1	0	2	2	5	0	11	10	0	13	123	12	13	0	24	10	45	30	50	105	13	20	17	21	2	23	20	26	16	46	31	46	Bacteria	Bacteroidota	Cytophagia	Cytophagales	Flammeovirgaceae
634	8	0	2	0	0	0	0	0	0	0	0	0	0	0	2	4	0	0	0	6	8	1	4	1	0	0	1	0	0	7	2	0	1	0	2	Bacteria	Bacteroidota	Cytophagia	Cytophagales	Flammeovirgaceae
3731	8	0	8	0	1	0	0	0	0	0	1	0	9	3	1	3	0	0	0	14	6	4	8	1	1	0	2	1	4	0	0	1	2	3	0	Bacteria	Bacteroidota	Cytophagia	Cytophagales	Flammeovirgaceae
626	1	0	2	1	0	0	0	0	0	0	0	0	0	0	3	2	0	0	0	0	4	1	6	0	0	0	0	0	3	0	0	0	14	0	19	Bacteria	Bacteroidota	Cytophagia	Cytophagales	Flammeovirgaceae
632	2	0	0	0	0	0	0	0	0	0	0	0	0	0	0	0	0	0	0	0	0	0	0	0	0	0	0	0	0	0	0	0	0	0	0	Bacteria	Bacteroidota	Cytophagia	Cytophagales	Flammeovirgaceae
633	1	0	0	0	0	0	0	5	0	0	0	0	0	0	0	0	0	0	0	0	4	0	3	0	0	0	0	0	0	0	0	0	0	0	10	Bacteria	Bacteroidota	Cytophagia	Cytophagales	Flammeovirgaceae
628	0	0	7	0	0	0	0	0	0	0	0	0	0	0	0	0	0	0	0	0	2	2	8	0	0	0	0	0	0	0	0	0	0	0	6	Bacteria	Bacteroidota	Cytophagia	Cytophagales	Flammeovirgaceae
637	0	0	2	0	0	0	0	0	0	0	0	0	0	0	0	0	0	0	0	0	1	0	0	0	0	0	0	0	0	0	0	0	0	1	0	Bacteria	Bacteroidota	Cytophagia	Cytophagales	Flammeovirgaceae
-623	1216	214	1287	16	14	29	47	291	7	517	249	21	80	899	146	292	19	990	187	2832	1326	1319	3556	983	526	660	1041	210	1169	729	448	630	1369	1034	1753	Bacteria	Bacteroidota	Cytophagia	Cytophagales	Flammeovirgaceae
4049	150	1	90	1	1	0	0	0	0	0	2	0	1	8	1	12	0	1	0	86	258	68	205	0	4	43	52	8	55	20	8	14	83	26	204	Bacteria	Bacteroidota	Cytophagia	Cytophagales	Reichenbachiellaceae
601	97	0	34	0	1	0	0	0	0	0	2	0	1	6	1	5	0	0	0	62	156	35	104	0	3	33	30	6	41	12	3	13	43	18	131	Bacteria	Bacteroidota	Cytophagia	Cytophagales	Reichenbachiellaceae
635	22	0	2	0	0	0	0	0	0	0	0	0	0	0	0	1	0	0	0	3	34	4	23	0	1	0	3	1	4	8	1	0	9	2	29	Bacteria	Bacteroidota	Cytophagia	Cytophagales	Reichenbachiellaceae
630	22	0	47	1	0	0	0	0	0	0	0	0	0	2	0	3	0	1	0	2	49	22	56	0	0	8	12	1	4	0	4	0	26	5	39	Bacteria	Bacteroidota	Cytophagia	Cytophagales	Reichenbachiellaceae
4801	631	35	379	6	6	9	11	66	7	143	86	8	59	109	53	58	1	200	21	633	1389	605	1745	194	102	222	295	62	379	180	66	111	356	382	1327	Bacteria	Bacteroidota	Cytophagia	Cytophagales	Mangrovivirgaceae
4802	631	35	379	6	6	9	11	66	7	143	86	8	59	109	53	58	1	200	21	633	1389	605	1745	194	102	222	295	62	379	180	66	111	356	382	1327	Bacteria	Bacteroidota	Cytophagia	Cytophagales	Mangrovivirgaceae
4047	262	0	220	5	3	0	13	7	0	22	38	0	121	189	66	55	0	32	3	846	609	199	1110	30	29	111	95	16	147	59	53	50	430	248	815	Bacteria	Bacteroidota	Cytophagia	Cytophagales	Fulvivirgaceae
627	257	0	218	5	3	0	9	7	0	22	38	0	121	171	65	54	0	31	3	838	584	184	1039	26	26	97	91	15	141	41	40	50	416	238	746	Bacteria	Bacteroidota	Cytophagia	Cytophagales	Fulvivirgaceae
3160	5	0	2	0	0	0	4	0	0	0	0	0	0	17	1	1	0	1	0	7	18	15	65	3	1	11	3	1	5	18	13	0	13	9	61	Bacteria	Bacteroidota	Cytophagia	Cytophagales	Fulvivirgaceae
659	0	0	0	0	0	0	0	0	0	0	0	0	0	0	0	0	0	0	0	0	3	0	0	1	0	0	0	0	0	0	0	0	0	0	0	Bacteria	Bacteroidota	Cytophagia	Cytophagales	Fulvivirgaceae
584	165	2	76	3	0	2	0	17	1	13	20	4	8	54	13	18	0	18	27	84	244	64	197	20	12	31	39	12	49	17	13	11	85	53	162	Bacteria	Bacteroidota	Cytophagia	Cytophagales	Cyclobacteriaceae
4261	1	0	0	0	0	0	0	0	0	0	0	0	0	0	0	0	0	0	0	0	0	0	0	0	0	0	0	0	0	0	0	0	0	0	0	Bacteria	Bacteroidota	Cytophagia	Cytophagales	Cyclobacteriaceae
594	1	0	1	0	0	0	0	0	0	0	1	0	0	0	0	0	0	0	0	1	4	0	0	0	0	0	1	0	1	0	0	0	0	0	0	Bacteria	Bacteroidota	Cytophagia	Cytophagales	Cyclobacteriaceae
585	1	0	0	0	0	0	0	0	0	0	0	0	0	2	0	3	0	0	1	0	0	0	1	0	0	0	0	0	0	0	0	0	0	0	0	Bacteria	Bacteroidota	Cytophagia	Cytophagales	Cyclobacteriaceae
590	0	0	1	0	0	0	0	0	0	0	0	0	0	0	1	0	0	0	0	0	2	1	7	0	0	0	0	0	1	0	0	0	0	6	6	Bacteria	Bacteroidota	Cytophagia	Cytophagales	Cyclobacteriaceae
593	0	0	0	0	0	0	0	1	0	0	0	0	0	0	0	0	0	0	1	0	0	0	0	0	0	0	0	0	0	0	0	0	0	0	2	Bacteria	Bacteroidota	Cytophagia	Cytophagales	Cyclobacteriaceae
5495	0	0	0	0	0	0	0	0	0	0	0	0	0	0	0	3	0	0	1	0	0	0	1	0	0	1	0	0	0	0	0	0	0	0	0	Bacteria	Bacteroidota	Cytophagia	Cytophagales	Cyclobacteriaceae
4795	0	0	0	0	0	0	0	0	0	0	0	0	0	0	0	0	0	0	2	27	0	1	0	0	1	0	2	0	0	2	0	3	5	0	2	Bacteria	Bacteroidota	Cytophagia	Cytophagales	Cyclobacteriaceae
616	0	0	0	0	0	0	0	0	0	0	0	0	0	0	0	0	0	0	0	1	1	0	0	0	0	0	0	0	0	0	0	0	1	0	1	Bacteria	Bacteroidota	Cytophagia	Cytophagales	Cyclobacteriaceae
3728	0	0	0	0	0	0	0	0	0	0	0	0	0	0	0	0	0	0	0	0	1	0	2	0	0	0	0	0	1	0	0	0	0	0	0	Bacteria	Bacteroidota	Cytophagia	Cytophagales	Cyclobacteriaceae
4794	0	0	0	0	0	0	0	0	0	0	0	0	0	0	0	0	0	0	0	0	0	0	1	0	0	0	0	0	0	0	0	0	0	0	0	Bacteria	Bacteroidota	Cytophagia	Cytophagales	Cyclobacteriaceae
3164	0	0	0	0	0	0	0	0	0	0	0	0	0	0	0	0	0	0	0	0	0	0	0	0	0	0	0	0	0	0	0	0	0	0	1	Bacteria	Bacteroidota	Cytophagia	Cytophagales	Cyclobacteriaceae
-585	162	2	74	3	0	2	0	16	1	13	19	4	8	52	12	12	0	18	22	55	236	62	185	20	11	30	36	12	46	15	13	8	79	47	150	Bacteria	Bacteroidota	Cytophagia	Cytophagales	Cyclobacteriaceae
595	30	269	17	3	19	166	107	78	80	202	122	260	46	89	36	26	251	209	345	73	61	30	87	226	135	105	169	29	97	99	38	98	12	27	119	Bacteria	Bacteroidota	Cytophagia	Cytophagales	Cytophagaceae
4489	3	0	1	0	0	0	0	0	0	1	0	0	2	36	4	3	0	0	0	1	39	8	27	8	21	21	9	0	2	13	9	0	4	3	38	Bacteria	Bacteroidota	Cytophagia	Cytophagales	Cytophagaceae
4798	18	220	8	2	13	166	83	70	56	139	81	260	39	37	13	18	110	208	345	49	10	19	31	214	105	75	159	29	89	86	25	92	5	15	75	Bacteria	Bacteroidota	Cytophagia	Cytophagales	Cytophagaceae
4102	6	49	5	1	6	0	21	6	23	34	37	0	5	5	1	3	136	0	0	7	0	2	8	0	0	0	0	0	1	0	0	0	0	4	0	Bacteria	Bacteroidota	Cytophagia	Cytophagales	Cytophagaceae
621	2	0	2	0	0	0	0	2	0	0	0	0	0	6	15	1	0	0	0	12	11	1	15	0	7	3	0	0	2	0	2	6	1	0	1	Bacteria	Bacteroidota	Cytophagia	Cytophagales	Cytophagaceae
3158	14	0	11	0	0	0	0	4	0	3	1	0	7	27	3	6	0	1	1	40	21	10	38	2	0	20	2	1	10	4	16	3	18	4	33	Bacteria	Bacteroidota	Cytophagia	Cytophagales	Catalimonadaceae
4315	14	0	11	0	0	0	0	4	0	3	1	0	4	25	3	5	0	1	1	39	17	10	36	2	0	20	2	1	10	4	16	3	17	4	33	Bacteria	Bacteroidota	Cytophagia	Cytophagales	Catalimonadaceae
3159	0	0	0	0	0	0	0	0	0	0	0	0	1	2	0	0	0	0	0	0	0	0	0	0	0	0	0	0	0	0	0	0	0	0	0	Bacteria	Bacteroidota	Cytophagia	Cytophagales	Catalimonadaceae
3736	15	0	9	0	0	0	0	0	0	0	0	0	1	16	0	0	0	0	0	0	9	5	12	3	2	15	1	0	4	0	0	0	16	0	46	Bacteria	Bacteroidota	Cytophagia	Cytophagales	Microscillaceae
3737	4	0	2	0	0	0	0	0	0	0	0	0	0	0	0	0	0	0	0	0	1	0	0	0	1	0	0	0	0	0	0	0	7	0	1	Bacteria	Bacteroidota	Cytophagia	Cytophagales	Microscillaceae
612	5	0	6	0	0	0	0	0	0	0	0	0	1	15	0	0	0	0	0	0	6	4	11	3	1	14	0	0	4	0	0	0	6	0	42	Bacteria	Bacteroidota	Cytophagia	Cytophagales	Microscillaceae
-3737	6	0	1	0	0	0	0	0	0	0	0	0	0	1	0	0	0	0	0	0	2	1	1	0	0	1	1	0	0	0	0	0	3	0	3	Bacteria	Bacteroidota	Cytophagia	Cytophagales	Microscillaceae
4045	23	1	19	0	0	1	0	2	0	1	4	0	2	3	0	4	0	2	1	31	25	14	32	3	1	5	6	2	8	4	1	3	27	5	29	Bacteria	Bacteroidota	Cytophagia	Cytophagales	Cesiribacteraceae
3052	17	0	14	0	0	1	0	2	0	0	2	0	2	2	0	4	0	2	0	30	19	11	28	1	0	2	5	2	6	2	1	2	22	5	25	Bacteria	Bacteroidota	Cytophagia	Cytophagales	Cesiribacteraceae
623	0	0	1	0	0	0	0	0	0	0	1	0	0	0	0	0	0	0	1	0	0	2	2	0	0	1	0	0	0	0	0	0	0	0	1	Bacteria	Bacteroidota	Cytophagia	Cytophagales	Cesiribacteraceae
-4046	6	1	4	0	0	0	0	0	0	1	1	0	0	1	0	0	0	0	0	1	6	1	2	2	1	2	1	0	2	2	0	1	5	0	3	Bacteria	Bacteroidota	Cytophagia	Cytophagales	Cesiribacteraceae
-4050	9	1	7	0	0	0	0	0	0	0	0	0	0	0	0	3	0	0	0	19	19	7	22	0	0	2	7	0	6	0	0	1	5	1	5	Bacteria	Bacteroidota	Cytophagia	Cytophagales	Reichenbachiellaceae
3740	1	0	0	0	0	0	5	0	0	0	0	1	0	0	0	0	0	0	0	0	0	0	1	0	0	0	0	0	0	0	0	0	0	0	0	Bacteria	Bacteroidota	Cytophagia	Cytophagales	Bernardetiaceae
3741	0	0	0	0	0	0	5	0	0	0	0	1	0	0	0	0	0	0	0	0	0	0	0	0	0	0	0	0	0	0	0	0	0	0	0	Bacteria	Bacteroidota	Cytophagia	Cytophagales	Bernardetiaceae
3742	0	0	0	0	0	0	0	0	0	0	0	0	0	0	0	0	0	0	0	0	0	0	1	0	0	0	0	0	0	0	0	0	0	0	0	Bacteria	Bacteroidota	Cytophagia	Cytophagales	Bernardetiaceae
-3741	1	0	0	0	0	0	0	0	0	0	0	0	0	0	0	0	0	0	0	0	0	0	0	0	0	0	0	0	0	0	0	0	0	0	0	Bacteria	Bacteroidota	Cytophagia	Cytophagales	Bernardetiaceae
5211	1	0	2	1	3	30	96	1	44	205	91	0	0	22	41	6	271	211	287	29	5	0	9	164	96	60	175	25	89	102	35	86	1	0	37	Bacteria	Bacteroidota	Cytophagia	Cytophagales	Spirosomaceae
602	1	0	1	0	0	0	0	0	22	0	42	0	0	2	0	3	11	0	276	1	1	0	3	0	0	1	0	0	0	0	0	3	0	0	2	Bacteria	Bacteroidota	Cytophagia	Cytophagales	Spirosomaceae
605	0	0	1	0	0	30	29	0	16	68	0	0	0	19	3	0	0	0	0	0	0	0	0	0	0	4	0	0	0	0	0	0	0	0	0	Bacteria	Bacteroidota	Cytophagia	Cytophagales	Spirosomaceae
618	0	0	0	1	0	0	66	1	6	84	46	0	0	0	24	1	260	208	0	0	1	0	4	161	96	53	173	25	87	101	35	83	0	0	35	Bacteria	Bacteroidota	Cytophagia	Cytophagales	Spirosomaceae
3165	0	0	0	0	2	0	0	0	0	0	0	0	0	0	1	0	0	0	0	0	0	0	0	0	0	0	0	0	0	0	0	0	0	0	0	Bacteria	Bacteroidota	Cytophagia	Cytophagales	Spirosomaceae
3729	0	0	0	0	0	0	0	0	0	2	0	0	0	0	0	0	0	0	0	0	0	0	0	0	0	0	0	0	0	0	0	0	0	0	0	Bacteria	Bacteroidota	Cytophagia	Cytophagales	Spirosomaceae
3735	0	0	0	0	0	0	0	0	0	0	1	0	0	0	0	2	0	0	1	28	2	0	0	0	0	1	0	0	0	0	0	0	1	0	0	Bacteria	Bacteroidota	Cytophagia	Cytophagales	Spirosomaceae
609	0	0	0	0	0	0	0	0	0	0	0	0	0	0	2	0	0	0	0	0	0	0	0	0	0	0	0	0	0	0	0	0	0	0	0	Bacteria	Bacteroidota	Cytophagia	Cytophagales	Spirosomaceae
4048	3	0	0	0	0	0	0	0	0	0	0	0	5	0	0	0	0	0	0	4	0	0	0	0	0	0	0	0	0	0	0	0	0	0	0	Bacteria	Bacteroidota	Cytophagia	Cytophagales	Marivirgaceae
631	3	0	0	0	0	0	0	0	0	0	0	0	5	0	0	0	0	0	0	4	0	0	0	0	0	0	0	0	0	0	0	0	0	0	0	Bacteria	Bacteroidota	Cytophagia	Cytophagales	Marivirgaceae
-596	1	0	1	0	0	0	3	0	1	28	4	0	0	5	3	1	5	1	0	4	1	0	6	4	2	6	1	0	3	0	2	0	2	5	5	Bacteria	Bacteroidota	Cytophagia	Cytophagales	Cytophagaceae
3732	2	0	3	0	0	0	0	0	0	0	0	0	0	1	6	12	0	0	0	2	4	0	8	0	0	1	0	0	0	0	0	0	1	0	0	Bacteria	Bacteroidota	Cytophagia	Cytophagales	Roseivirgaceae
636	2	0	3	0	0	0	0	0	0	0	0	0	0	1	6	12	0	0	0	2	4	0	8	0	0	1	0	0	0	0	0	0	1	0	0	Bacteria	Bacteroidota	Cytophagia	Cytophagales	Roseivirgaceae
3744	0	0	2	0	0	0	0	0	0	0	0	0	0	0	0	0	0	0	0	0	1	0	2	1	0	0	0	0	0	0	0	0	0	0	2	Bacteria	Bacteroidota	Cytophagia	Cytophagales	Hymenobacteraceae
4800	0	0	1	0	0	0	0	0	0	0	0	0	0	0	0	0	0	0	0	0	0	0	0	1	0	0	0	0	0	0	0	0	0	0	1	Bacteria	Bacteroidota	Cytophagia	Cytophagales	Hymenobacteraceae
-3745	0	0	1	0	0	0	0	0	0	0	0	0	0	0	0	0	0	0	0	0	1	0	2	0	0	0	0	0	0	0	0	0	0	0	1	Bacteria	Bacteroidota	Cytophagia	Cytophagales	Hymenobacteraceae
-5212	0	0	0	0	1	0	1	0	0	51	2	0	0	1	11	0	0	3	10	0	1	0	2	3	0	1	2	0	2	1	0	0	0	0	0	Bacteria	Bacteroidota	Cytophagia	Cytophagales	Spirosomaceae
-3159	0	0	0	0	0	0	0	0	0	0	0	0	2	0	0	1	0	0	0	1	4	0	2	0	0	0	0	0	0	0	0	0	1	0	0	Bacteria	Bacteroidota	Cytophagia	Cytophagales	Catalimonadaceae
-4048	0	0	0	0	0	0	0	0	0	0	0	0	0	1	0	0	0	0	0	1	4	0	6	0	2	3	1	0	1	0	0	0	1	1	8	Bacteria	Bacteroidota	Cytophagia	Cytophagales	Fulvivirgaceae
2872	0	0	0	0	0	0	0	0	0	0	0	0	0	0	0	0	0	0	0	0	0	0	0	0	0	1	0	0	0	0	0	0	0	0	0	Bacteria	Bacteroidota	Cytophagia	Cytophagales	Mooreiaceae
2873	0	0	0	0	0	0	0	0	0	0	0	0	0	0	0	0	0	0	0	0	0	0	0	0	0	1	0	0	0	0	0	0	0	0	0	Bacteria	Bacteroidota	Cytophagia	Cytophagales	Mooreiaceae
-2769	5433	543	4042	53	37	281	203	1087	102	1458	987	208	625	2101	583	812	18	2804	657	6483	7082	4370	10014	2673	1397	1970	3093	629	3259	2276	1176	1435	3803	3054	6839	Bacteria	Bacteroidota	Cytophagia	Cytophagales	unclassified_Cytophagales
423	4005	6582	7199	253	91	602	629	5365	535	10025	10890	12268	3948	16075	2942	6551	869	14958	6636	34926	4586	15924	11651	16960	8141	7395	12178	2131	7925	12460	7046	8234	23759	6179	13610	Bacteria	Bacteroidota	Bacteroidia
424	4005	6582	7199	253	91	602	629	5365	535	10025	10890	12268	3948	16075	2942	6551	869	14958	6636	34926	4586	15924	11651	16960	8141	7395	12178	2131	7925	12460	7046	8234	23759	6179	13610	Bacteria	Bacteroidota	Bacteroidia	Bacteroidales
432	783	877	1011	54	16	26	46	630	166	375	867	2971	352	2830	393	916	14	2900	269	5848	922	2526	1426	2870	1433	1479	2242	382	1427	2293	860	1501	5772	562	2835	Bacteria	Bacteroidota	Bacteroidia	Bacteroidales	Marinilabiliaceae
3704	37	246	82	8	0	0	1	38	0	3	129	87	15	206	33	144	1	6	20	724	33	118	174	25	10	84	35	2	12	33	124	28	444	52	210	Bacteria	Bacteroidota	Bacteroidia	Bacteroidales	Marinilabiliaceae
3138	485	33	351	26	13	19	32	400	141	141	276	2357	178	1108	229	313	1	2167	123	3306	583	1290	600	2005	975	879	1572	274	1006	1584	412	1096	2961	254	1858	Bacteria	Bacteroidota	Bacteroidia	Bacteroidales	Marinilabiliaceae
3146	88	39	254	9	0	0	2	0	0	65	130	113	8	784	11	37	3	1	2	70	58	204	170	0	6	47	42	8	15	18	5	16	862	46	112	Bacteria	Bacteroidota	Bacteroidia	Bacteroidales	Marinilabiliaceae
434	1	1	1	0	0	0	0	12	0	1	1	1	1	1	0	2	0	59	0	3	8	3	13	49	29	22	32	8	21	43	7	12	6	3	8	Bacteria	Bacteroidota	Bacteroidia	Bacteroidales	Marinilabiliaceae
2846	3	1	6	0	0	0	0	0	0	0	8	5	4	20	4	8	0	3	0	41	0	36	6	2	1	10	4	0	2	3	1	1	28	5	16	Bacteria	Bacteroidota	Bacteroidia	Bacteroidales	Marinilabiliaceae
435	1	0	0	0	0	0	0	0	0	0	0	0	0	0	0	0	0	0	0	0	0	0	0	0	0	0	0	0	0	0	0	0	0	0	0	Bacteria	Bacteroidota	Bacteroidia	Bacteroidales	Marinilabiliaceae
2889	1	11	0	0	0	0	0	0	0	0	1	1	1	4	0	1	0	0	0	4	0	3	1	1	1	0	0	0	1	1	0	0	8	1	3	Bacteria	Bacteroidota	Bacteroidia	Bacteroidales	Marinilabiliaceae
3140	0	1	2	0	0	0	0	1	1	0	2	0	0	16	2	0	0	5	0	3	3	45	1	15	3	6	8	1	3	4	2	3	0	0	4	Bacteria	Bacteroidota	Bacteroidia	Bacteroidales	Marinilabiliaceae
2957	0	0	1	0	0	0	0	2	0	1	3	1	2	4	5	9	0	1	14	14	1	5	4	4	3	1	3	0	2	4	0	2	7	8	6	Bacteria	Bacteroidota	Bacteroidia	Bacteroidales	Marinilabiliaceae
2997	2379	4137	4894	149	38	240	295	3656	251	6824	7402	7145	2801	10725	1943	4346	252	9010	2900	22556	2010	10764	8241	10421	5029	4284	7299	1311	4780	7664	4973	5010	13863	4364	8566	Bacteria	Bacteroidota	Bacteroidia	Bacteroidales	Prolixibacteraceae
4300	229	45	561	42	5	48	15	179	7	705	449	420	205	1508	187	972	2	1084	879	3738	170	1189	1523	1124	558	599	827	166	496	1094	1265	640	3572	551	764	Bacteria	Bacteroidota	Bacteroidia	Bacteroidales	Prolixibacteraceae
3001	314	4	183	13	5	0	16	18	0	71	94	16	10	241	13	73	0	76	10	1847	20	105	237	58	40	37	58	7	40	39	41	100	1396	119	58	Bacteria	Bacteroidota	Bacteroidia	Bacteroidales	Prolixibacteraceae
3000	138	144	459	5	2	34	12	374	16	214	340	77	386	1476	228	606	4	1443	221	1547	187	4895	1236	1717	832	633	1126	171	750	1116	615	646	442	560	766	Bacteria	Bacteroidota	Bacteroidia	Bacteroidales	Prolixibacteraceae
4776	677	1487	1227	31	9	83	105	1631	164	2113	2112	2071	750	2534	445	1050	87	4312	515	4172	390	1612	1157	4350	2143	1348	3215	591	1998	2976	1033	2000	2750	1097	2269	Bacteria	Bacteroidota	Bacteroidia	Bacteroidales	Prolixibacteraceae
2827	58	0	8	0	0	0	0	0	0	5	0	0	43	113	10	29	0	0	0	15	241	59	27	1	2	3	1	0	4	18	94	0	7	26	103	Bacteria	Bacteroidota	Bacteroidia	Bacteroidales	Prolixibacteraceae
611	13	1	51	0	0	0	0	1	0	12	5	9	3	93	4	12	5	0	1	136	42	17	65	6	3	29	4	0	4	18	32	10	96	10	23	Bacteria	Bacteroidota	Bacteroidia	Bacteroidales	Prolixibacteraceae
4775	91	418	181	6	6	13	42	321	8	673	902	1770	117	378	128	188	1	229	362	668	65	178	184	355	177	169	176	47	181	421	473	187	300	232	289	Bacteria	Bacteroidota	Bacteroidia	Bacteroidales	Prolixibacteraceae
2998	43	10	819	18	0	0	3	12	2	184	408	251	27	1574	172	290	0	55	0	4685	230	407	1763	87	36	372	130	15	70	93	125	246	2755	501	2165	Bacteria	Bacteroidota	Bacteroidia	Bacteroidales	Prolixibacteraceae
2999	24	37	53	0	0	0	0	11	0	39	24	36	385	228	65	103	0	3	65	322	56	178	223	20	4	24	5	1	5	19	112	12	107	79	226	Bacteria	Bacteroidota	Bacteroidia	Bacteroidales	Prolixibacteraceae
3705	17	5	31	0	0	0	0	18	10	11	5	7	16	130	7	19	0	42	30	87	30	64	72	87	34	69	71	7	43	67	52	31	70	6	88	Bacteria	Bacteroidota	Bacteroidia	Bacteroidales	Prolixibacteraceae
660	0	0	0	0	0	0	0	0	0	0	0	0	9	5	24	14	0	0	0	10	0	0	0	0	0	0	2	0	0	0	4	1	10	1	1	Bacteria	Bacteroidota	Bacteroidia	Bacteroidales	Prolixibacteraceae
-2998	775	1986	1321	34	11	62	102	1091	44	2797	3063	2488	850	2445	660	990	153	1766	817	5329	579	2060	1754	2616	1200	1001	1684	306	1189	1803	1127	1137	2358	1182	1814	Bacteria	Bacteroidota	Bacteroidia	Bacteroidales	Prolixibacteraceae
3701	156	15	196	1	0	0	0	3	0	17	75	0	8	82	16	18	1	31	0	29	505	58	118	29	32	32	40	6	29	35	21	11	37	127	182	Bacteria	Bacteroidota	Bacteroidia	Bacteroidales	Marinifilaceae
658	59	0	48	0	0	0	0	2	0	8	35	0	3	40	12	16	1	14	0	13	50	4	86	16	11	8	17	3	10	20	13	4	10	17	40	Bacteria	Bacteroidota	Bacteroidia	Bacteroidales	Marinifilaceae
3702	16	8	48	0	0	0	0	1	0	1	17	0	1	9	2	1	0	4	0	16	308	29	11	4	3	10	3	1	5	1	0	1	9	80	72	Bacteria	Bacteroidota	Bacteroidia	Bacteroidales	Marinifilaceae
3703	20	0	16	0	0	0	0	0	0	0	0	0	0	0	0	0	0	0	0	0	28	0	1	0	1	2	2	1	1	0	0	0	2	6	3	Bacteria	Bacteroidota	Bacteroidia	Bacteroidales	Marinifilaceae
-3702	61	7	84	1	0	0	0	0	0	8	23	0	4	33	2	1	0	13	0	0	119	25	20	9	17	12	18	1	13	14	8	6	16	24	67	Bacteria	Bacteroidota	Bacteroidia	Bacteroidales	Marinifilaceae
3709	169	210	230	11	14	209	161	430	38	1099	1083	907	382	1208	207	534	240	850	800	2094	509	731	791	1193	448	348	690	130	443	786	433	469	544	543	619	Bacteria	Bacteroidota	Bacteroidia	Bacteroidales	Lentimicrobiaceae
3710	169	210	230	11	14	209	161	430	38	1099	1083	907	382	1208	207	534	240	850	800	2094	509	731	791	1193	448	348	690	130	443	786	433	469	544	543	619	Bacteria	Bacteroidota	Bacteroidia	Bacteroidales	Lentimicrobiaceae
-433	167	545	314	11	3	7	11	177	24	164	317	406	143	687	109	402	9	658	110	1683	236	822	457	769	405	430	546	89	365	603	309	343	1456	193	618	Bacteria	Bacteroidota	Bacteroidia	Bacteroidales	Marinilabiliaceae
453	4	19	0	1	9	31	7	44	32	80	43	44	3	17	5	24	73	382	395	14	1	7	3	375	172	99	294	56	137	258	87	169	10	0	90	Bacteria	Bacteroidota	Bacteroidia	Bacteroidales	Rikenellaceae
4254	1	0	0	0	1	1	0	7	3	4	2	4	1	2	0	9	10	80	25	5	0	0	1	29	42	16	65	6	23	42	19	29	0	0	15	Bacteria	Bacteroidota	Bacteroidia	Bacteroidales	Rikenellaceae
3144	0	0	0	0	5	17	0	0	0	0	19	0	0	0	0	11	0	20	0	0	0	0	0	51	7	2	6	3	10	16	2	4	2	0	3	Bacteria	Bacteroidota	Bacteroidia	Bacteroidales	Rikenellaceae
3145	0	0	0	0	0	0	0	3	0	12	1	0	0	0	0	0	0	1	13	0	0	0	0	1	0	0	0	0	0	0	1	0	0	0	0	Bacteria	Bacteroidota	Bacteroidia	Bacteroidales	Rikenellaceae
-454	3	19	0	1	3	13	7	34	29	64	21	40	2	15	5	4	63	281	357	9	1	7	2	294	123	81	223	47	104	200	65	136	8	0	72	Bacteria	Bacteroidota	Bacteroidia	Bacteroidales	Rikenellaceae
3706	6	14	1	2	0	0	0	3	0	4	10	5	2	7	0	7	0	1	4	91	13	37	7	0	1	8	2	0	7	3	5	18	122	5	15	Bacteria	Bacteroidota	Bacteroidia	Bacteroidales	Balneicellaceae
3707	6	14	1	2	0	0	0	3	0	4	10	5	2	7	0	7	0	1	4	91	13	37	7	0	1	8	2	0	7	3	5	18	122	5	15	Bacteria	Bacteroidota	Bacteroidia	Bacteroidales	Balneicellaceae
425	4	0	1	0	0	0	0	0	0	0	0	0	0	0	0	0	37	0	0	0	0	0	0	0	0	1	0	0	0	0	0	0	0	0	0	Bacteria	Bacteroidota	Bacteroidia	Bacteroidales	Bacteroidaceae
4247	4	0	1	0	0	0	0	0	0	0	0	0	0	0	0	0	37	0	0	0	0	0	0	0	0	1	0	0	0	0	0	0	0	0	0	Bacteria	Bacteroidota	Bacteroidia	Bacteroidales	Bacteroidaceae
3692	3	0	1	0	0	0	0	0	0	2	5	0	0	1	0	1	1	1	0	12	0	1	1	0	1	4	1	0	1	0	0	3	3	0	1	Bacteria	Bacteroidota	Bacteroidia	Bacteroidales	Dysgonomonadaceae
3693	2	0	1	0	0	0	0	0	0	1	4	0	0	1	0	1	0	0	0	12	0	1	1	0	0	3	0	0	0	0	0	3	3	0	1	Bacteria	Bacteroidota	Bacteroidia	Bacteroidales	Dysgonomonadaceae
4772	0	0	0	0	0	0	0	0	0	0	0	0	0	0	0	0	1	0	0	0	0	0	0	0	0	0	0	0	0	0	0	0	0	0	0	Bacteria	Bacteroidota	Bacteroidia	Bacteroidales	Dysgonomonadaceae
-3693	1	0	0	0	0	0	0	0	0	1	1	0	0	0	0	0	0	1	0	0	0	0	0	0	1	1	1	0	1	0	0	0	0	0	0	Bacteria	Bacteroidota	Bacteroidia	Bacteroidales	Dysgonomonadaceae
5510	2	0	11	0	0	0	0	0	0	1	0	0	0	0	0	2	0	0	0	1	4	0	0	0	0	2	0	0	0	0	0	0	2	0	1	Bacteria	Bacteroidota	Bacteroidia	Bacteroidales	Salinivirgaceae
4353	2	0	11	0	0	0	0	0	0	1	0	0	0	0	0	2	0	0	0	1	4	0	0	0	0	2	0	0	0	0	0	0	2	0	1	Bacteria	Bacteroidota	Bacteroidia	Bacteroidales	Salinivirgaceae
436	1	0	0	0	0	2	0	0	0	1	6	1	0	12	0	1	67	2	391	6	0	1	0	3	3	15	0	0	0	1	2	0	6	1	3	Bacteria	Bacteroidota	Bacteroidia	Bacteroidales	Porphyromonadaceae
3142	1	0	0	0	0	0	0	0	0	0	0	0	0	2	0	1	66	0	63	0	0	0	0	1	0	3	0	0	0	0	1	0	1	0	0	Bacteria	Bacteroidota	Bacteroidia	Bacteroidales	Porphyromonadaceae
3143	0	0	0	0	0	2	0	0	0	0	2	0	0	9	0	0	0	0	86	5	0	1	0	2	2	10	0	0	0	0	0	0	4	1	2	Bacteria	Bacteroidota	Bacteroidia	Bacteroidales	Porphyromonadaceae
443	0	0	0	0	0	0	0	0	0	0	0	0	0	0	0	0	0	0	236	0	0	0	0	0	0	0	0	0	0	0	1	0	0	0	1	Bacteria	Bacteroidota	Bacteroidia	Bacteroidales	Porphyromonadaceae
3141	0	0	0	0	0	0	0	0	0	0	0	0	0	0	0	0	0	0	1	0	0	0	0	0	0	0	0	0	0	0	0	0	0	0	0	Bacteria	Bacteroidota	Bacteroidia	Bacteroidales	Porphyromonadaceae
4778	1	4	1	0	0	0	0	0	0	0	3	2	0	0	2	9	0	9	0	4	1	1	0	14	4	7	5	1	2	0	2	159	3	0	0	Bacteria	Bacteroidota	Bacteroidia	Bacteroidales	Tenuifilaceae
4779	0	3	1	0	0	0	0	0	0	0	3	2	0	0	2	1	0	9	0	1	1	0	0	12	4	7	5	1	2	0	1	55	1	0	0	Bacteria	Bacteroidota	Bacteroidia	Bacteroidales	Tenuifilaceae
4780	0	0	0	0	0	0	0	0	0	0	0	0	0	0	0	7	0	0	0	0	0	1	0	2	0	0	0	0	0	0	0	7	0	0	0	Bacteria	Bacteroidota	Bacteroidia	Bacteroidales	Tenuifilaceae
-4779	1	1	0	0	0	0	0	0	0	0	0	0	0	0	0	1	0	0	0	3	0	0	0	0	0	0	0	0	0	0	1	97	2	0	0	Bacteria	Bacteroidota	Bacteroidia	Bacteroidales	Tenuifilaceae
4471	0	1	0	0	0	0	0	0	0	0	0	0	0	0	0	0	0	0	0	0	0	0	0	0	0	0	0	0	0	0	1	0	0	0	1	Bacteria	Bacteroidota	Bacteroidia	Bacteroidales	Williamwhitmaniaceae
4472	0	1	0	0	0	0	0	0	0	0	0	0	0	0	0	0	0	0	0	0	0	0	0	0	0	0	0	0	0	0	0	0	0	0	1	Bacteria	Bacteroidota	Bacteroidia	Bacteroidales	Williamwhitmaniaceae
3059	0	0	0	0	0	0	0	0	0	0	0	0	0	0	0	0	0	0	0	0	0	0	0	0	0	0	0	0	0	0	1	0	0	0	0	Bacteria	Bacteroidota	Bacteroidia	Bacteroidales	Williamwhitmaniaceae
3699	0	0	3	0	0	7	28	0	0	0	4	0	0	12	0	0	0	0	228	8	0	0	0	10	2	207	1	0	0	0	0	0	13	0	5	Bacteria	Bacteroidota	Bacteroidia	Bacteroidales	Paludibacteraceae
442	0	0	3	0	0	7	28	0	0	0	4	0	0	12	0	0	0	0	228	8	0	0	0	10	2	207	1	0	0	0	0	0	13	0	5	Bacteria	Bacteroidota	Bacteroidia	Bacteroidales	Paludibacteraceae
3694	0	0	0	0	0	9	0	0	0	0	0	0	0	1	0	0	0	141	0	0	0	1	1	113	64	30	120	12	61	68	12	33	0	0	21	Bacteria	Bacteroidota	Bacteroidia	Bacteroidales	Muribaculaceae
3695	0	0	0	0	0	2	0	0	0	0	0	0	0	0	0	0	0	20	0	0	0	0	0	15	9	3	17	3	8	14	1	3	0	0	6	Bacteria	Bacteroidota	Bacteroidia	Bacteroidales	Muribaculaceae
3697	0	0	0	0	0	2	0	0	0	0	0	0	0	1	0	0	0	74	0	0	0	0	1	63	41	20	71	6	31	36	7	19	0	0	11	Bacteria	Bacteroidota	Bacteroidia	Bacteroidales	Muribaculaceae
4773	0	0	0	0	0	0	0	0	0	0	0	0	0	0	0	0	0	1	0	0	0	0	0	3	0	0	1	0	1	0	0	0	0	0	0	Bacteria	Bacteroidota	Bacteroidia	Bacteroidales	Muribaculaceae
3696	0	0	0	0	0	0	0	0	0	0	0	0	0	0	0	0	0	1	0	0	0	0	0	2	0	0	1	0	0	0	0	0	0	0	0	Bacteria	Bacteroidota	Bacteroidia	Bacteroidales	Muribaculaceae
-3695	0	0	0	0	0	5	0	0	0	0	0	0	0	0	0	0	0	45	0	0	0	1	0	30	14	7	30	3	21	18	4	11	0	0	4	Bacteria	Bacteroidota	Bacteroidia	Bacteroidales	Muribaculaceae
-437	0	0	0	0	0	0	0	0	0	1	4	1	0	1	0	0	1	2	5	1	0	0	0	0	1	2	0	0	0	1	0	0	1	0	0	Bacteria	Bacteroidota	Bacteroidia	Bacteroidales	Porphyromonadaceae
3700	0	0	0	0	0	0	0	0	0	0	15	0	0	0	0	0	0	0	0	0	0	0	0	0	0	0	0	0	0	0	0	0	0	0	0	Bacteria	Bacteroidota	Bacteroidia	Bacteroidales	Odoribacteraceae
4194	0	0	0	0	0	0	0	0	0	0	2	0	0	0	0	0	0	0	0	0	0	0	0	0	0	0	0	0	0	0	0	0	0	0	0	Bacteria	Bacteroidota	Bacteroidia	Bacteroidales	Odoribacteraceae
440	0	0	0	0	0	0	0	0	0	0	5	0	0	0	0	0	0	0	0	0	0	0	0	0	0	0	0	0	0	0	0	0	0	0	0	Bacteria	Bacteroidota	Bacteroidia	Bacteroidales	Odoribacteraceae
-3701	0	0	0	0	0	0	0	0	0	0	8	0	0	0	0	0	0	0	0	0	0	0	0	0	0	0	0	0	0	0	0	0	0	0	0	Bacteria	Bacteroidota	Bacteroidia	Bacteroidales	Odoribacteraceae
448	0	0	0	0	0	0	0	0	0	0	0	0	0	14	0	1	1	0	0	0	0	0	5	0	0	36	1	0	0	0	0	0	1	3	0	Bacteria	Bacteroidota	Bacteroidia	Bacteroidales	Prevotellaceae
4317	0	0	0	0	0	0	0	0	0	0	0	0	0	12	0	0	0	0	0	0	0	0	0	0	0	0	0	0	0	0	0	0	0	0	0	Bacteria	Bacteroidota	Bacteroidia	Bacteroidales	Prevotellaceae
4774	0	0	0	0	0	0	0	0	0	0	0	0	0	1	0	0	0	0	0	0	0	0	0	0	0	0	0	0	0	0	0	0	0	0	0	Bacteria	Bacteroidota	Bacteroidia	Bacteroidales	Prevotellaceae
4246	0	0	0	0	0	0	0	0	0	0	0	0	0	0	0	0	0	0	0	0	0	0	1	0	0	14	0	0	0	0	0	0	1	2	0	Bacteria	Bacteroidota	Bacteroidia	Bacteroidales	Prevotellaceae
5215	0	0	0	0	0	0	0	0	0	0	0	0	0	0	0	0	0	0	0	0	0	0	0	0	0	16	1	0	0	0	0	0	0	0	0	Bacteria	Bacteroidota	Bacteroidia	Bacteroidales	Prevotellaceae
5210	0	0	0	0	0	0	0	0	0	0	0	0	0	0	0	0	0	0	0	0	0	0	0	0	0	1	0	0	0	0	0	0	0	0	0	Bacteria	Bacteroidota	Bacteroidia	Bacteroidales	Prevotellaceae
-449	0	0	0	0	0	0	0	0	0	0	0	0	0	1	0	1	1	0	0	0	0	0	4	0	0	5	0	0	0	0	0	0	0	1	0	Bacteria	Bacteroidota	Bacteroidia	Bacteroidales	Prevotellaceae
-425	497	1305	850	35	14	78	92	599	48	1622	1377	1193	400	1166	376	692	183	1631	1649	4263	621	1797	1058	1932	952	843	1483	233	1038	1352	650	861	3383	574	1271	Bacteria	Bacteroidota	Bacteroidia	Bacteroidales	unclassified_Bacteroidales
3746	1340	357	659	8	8	53	101	261	1	608	594	156	47	319	277	352	94	279	268	1199	1258	938	1277	240	162	192	503	124	653	505	485	406	987	635	1089	Bacteria	Bacteroidota	Saprospiria
3747	1340	357	659	8	8	53	101	261	1	608	594	156	47	319	277	352	94	279	268	1199	1258	938	1277	240	162	192	503	124	653	505	485	406	987	635	1089	Bacteria	Bacteroidota	Saprospiria	Saprospirales
3748	1242	326	553	8	8	52	97	253	1	592	586	149	45	237	211	335	65	270	260	1176	1057	828	1143	220	150	176	454	120	631	479	460	400	827	595	998	Bacteria	Bacteroidota	Saprospiria	Saprospirales	Lewinellaceae
3212	1147	275	486	5	6	52	74	200	1	552	519	128	33	139	120	288	24	243	114	1055	837	671	910	193	129	155	381	114	585	433	414	367	631	515	769	Bacteria	Bacteroidota	Saprospiria	Saprospirales	Lewinellaceae
3749	10	5	6	0	0	0	0	0	0	1	8	7	1	4	5	4	0	3	0	25	55	29	54	2	0	5	13	0	11	3	11	1	35	11	55	Bacteria	Bacteroidota	Saprospiria	Saprospirales	Lewinellaceae
645	7	9	0	0	0	0	21	34	0	0	25	0	8	0	0	1	0	14	44	2	0	3	1	10	12	1	5	0	10	21	3	13	1	0	7	Bacteria	Bacteroidota	Saprospiria	Saprospirales	Lewinellaceae
646	8	0	5	0	0	0	0	5	0	26	0	0	0	6	11	6	0	0	20	19	9	6	5	0	0	2	5	0	5	0	1	0	5	1	21	Bacteria	Bacteroidota	Saprospiria	Saprospirales	Lewinellaceae
3211	1	7	0	1	1	0	0	0	0	0	3	0	1	0	0	0	0	0	1	3	2	1	2	0	0	0	1	0	1	0	2	0	3	6	2	Bacteria	Bacteroidota	Saprospiria	Saprospirales	Lewinellaceae
5216	0	0	0	0	0	0	0	0	0	0	0	0	0	0	0	0	0	0	0	0	0	0	1	0	0	0	0	0	0	0	0	0	0	0	1	Bacteria	Bacteroidota	Saprospiria	Saprospirales	Lewinellaceae
643	37	12	33	0	0	1	0	5	0	5	2	2	2	29	18	6	1	1	0	6	76	32	53	3	2	5	10	2	6	1	2	2	61	10	41	Bacteria	Bacteroidota	Saprospiria	Saprospirales	Saprospiraceae
644	8	0	0	0	0	0	0	0	0	0	0	0	0	1	0	1	0	0	0	0	7	3	0	0	0	0	0	0	3	0	0	0	3	0	6	Bacteria	Bacteroidota	Saprospiria	Saprospirales	Saprospiraceae
3750	21	10	24	0	0	1	0	3	0	3	2	1	1	14	10	3	0	0	0	4	37	12	39	1	1	2	4	0	3	1	2	2	31	5	21	Bacteria	Bacteroidota	Saprospiria	Saprospirales	Saprospiraceae
4348	0	0	0	0	0	0	0	0	0	0	0	0	0	0	0	0	1	0	0	1	1	0	0	0	0	0	0	0	0	0	0	0	1	0	0	Bacteria	Bacteroidota	Saprospiria	Saprospirales	Saprospiraceae
-3749	69	30	56	2	1	0	2	14	0	13	31	14	2	88	75	36	41	10	81	72	154	118	170	15	9	13	49	6	19	22	29	19	152	62	143	Bacteria	Bacteroidota	Saprospiria	Saprospirales	Lewinellaceae
-644	8	2	9	0	0	0	0	2	0	2	0	1	1	14	8	2	0	1	0	1	31	17	14	2	1	3	6	2	0	0	0	0	26	5	14	Bacteria	Bacteroidota	Saprospiria	Saprospirales	Saprospiraceae
-3748	61	19	73	0	0	0	4	3	0	11	6	5	0	53	48	11	28	8	8	17	125	78	81	17	10	11	39	2	16	25	23	4	99	30	50	Bacteria	Bacteroidota	Saprospiria	Saprospirales	unclassified_Saprospirales
458	600	120	432	6	11	49	89	227	72	657	755	659	154	378	72	373	21	683	776	1458	1000	1175	1035	701	312	465	611	131	494	699	285	381	812	614	2679	Bacteria	Bacteroidota	Flavobacteriia
459	600	120	432	6	11	49	89	227	72	657	755	659	154	378	72	373	21	683	776	1458	1000	1175	1035	701	312	465	611	131	494	699	285	381	812	614	2679	Bacteria	Bacteroidota	Flavobacteriia	Flavobacteriales
470	306	82	218	2	7	38	73	187	44	334	658	149	100	208	37	160	5	596	397	623	450	726	311	595	270	266	428	99	328	550	240	308	513	430	1766	Bacteria	Bacteroidota	Flavobacteriia	Flavobacteriales	Flavobacteriaceae
545	10	0	18	1	0	0	4	0	0	0	19	0	7	68	6	13	0	2	2	42	84	29	51	1	2	15	6	3	3	5	4	0	55	29	191	Bacteria	Bacteroidota	Flavobacteriia	Flavobacteriales	Flavobacteriaceae
471	11	6	1	0	0	14	17	104	9	104	218	45	2	0	4	44	0	420	140	168	14	22	3	394	173	101	240	59	183	320	77	188	24	120	149	Bacteria	Bacteroidota	Flavobacteriia	Flavobacteriales	Flavobacteriaceae
541	18	29	5	0	1	20	6	0	0	63	117	9	7	11	9	12	1	90	157	179	13	8	11	78	25	25	63	17	47	58	66	50	26	81	62	Bacteria	Bacteroidota	Flavobacteriia	Flavobacteriales	Flavobacteriaceae
3197	4	0	6	0	0	0	6	0	0	22	36	2	1	2	0	1	0	5	0	46	31	14	13	11	3	3	4	0	0	53	18	5	13	14	50	Bacteria	Bacteroidota	Flavobacteriia	Flavobacteriales	Flavobacteriaceae
3680	10	0	6	0	0	0	0	0	0	0	0	0	0	0	0	2	0	0	0	0	17	1	6	0	1	1	4	0	1	0	0	0	28	11	45	Bacteria	Bacteroidota	Flavobacteriia	Flavobacteriales	Flavobacteriaceae
4811	11	0	1	0	0	0	0	0	0	0	0	0	0	0	0	0	0	0	0	1	1	0	0	0	0	0	0	1	3	0	1	0	3	0	3	Bacteria	Bacteroidota	Flavobacteriia	Flavobacteriales	Flavobacteriaceae
4079	4	0	6	0	0	0	0	0	0	4	8	0	0	0	0	0	0	0	0	13	32	6	7	0	0	2	8	0	10	0	0	0	37	3	29	Bacteria	Bacteroidota	Flavobacteriia	Flavobacteriales	Flavobacteriaceae
492	5	11	1	1	0	0	0	0	0	4	0	0	1	0	0	0	0	0	0	1	0	0	0	1	1	0	0	1	4	0	2	0	1	0	95	Bacteria	Bacteroidota	Flavobacteriia	Flavobacteriales	Flavobacteriaceae
3202	2	0	5	0	0	0	0	0	0	0	2	0	0	2	0	1	0	0	0	0	23	0	2	0	2	1	0	0	0	0	0	0	4	0	13	Bacteria	Bacteroidota	Flavobacteriia	Flavobacteriales	Flavobacteriaceae
4804	1	0	0	0	0	0	0	0	0	3	0	0	0	0	0	0	0	0	0	5	1	1	1	0	0	0	2	0	0	0	2	2	3	2	1	Bacteria	Bacteroidota	Flavobacteriia	Flavobacteriales	Flavobacteriaceae
2914	3	0	1	0	0	0	0	0	0	0	0	0	0	0	0	0	0	0	0	0	0	0	2	0	0	0	0	0	0	0	0	0	0	0	6	Bacteria	Bacteroidota	Flavobacteriia	Flavobacteriales	Flavobacteriaceae
3175	1	0	0	0	0	0	0	0	0	0	0	0	0	0	0	0	0	0	0	0	1	0	1	0	0	0	0	0	0	1	0	0	0	0	0	Bacteria	Bacteroidota	Flavobacteriia	Flavobacteriales	Flavobacteriaceae
4812	8	1	0	0	0	0	0	0	0	12	33	0	0	0	0	2	0	0	0	7	0	0	0	0	1	0	2	0	1	0	1	1	0	3	6	Bacteria	Bacteroidota	Flavobacteriia	Flavobacteriales	Flavobacteriaceae
3194	1	0	0	0	0	0	0	0	0	0	1	0	0	0	0	0	0	0	0	0	0	0	1	0	0	0	0	0	0	0	0	0	0	0	9	Bacteria	Bacteroidota	Flavobacteriia	Flavobacteriales	Flavobacteriaceae
527	1	0	2	0	0	0	0	2	0	0	11	0	0	5	2	5	0	0	0	0	7	0	0	0	0	0	1	0	0	0	0	0	8	4	8	Bacteria	Bacteroidota	Flavobacteriia	Flavobacteriales	Flavobacteriaceae
562	1	0	1	0	0	0	0	0	0	0	0	0	0	0	0	0	0	0	0	0	1	0	1	0	0	0	0	0	0	0	0	0	4	5	0	Bacteria	Bacteroidota	Flavobacteriia	Flavobacteriales	Flavobacteriaceae
3193	2	2	1	0	0	0	0	0	0	3	2	0	0	0	0	0	0	2	6	13	2	0	1	2	2	4	3	0	1	0	0	8	1	4	2	Bacteria	Bacteroidota	Flavobacteriia	Flavobacteriales	Flavobacteriaceae
4809	3	3	2	0	0	0	0	10	6	3	0	1	0	4	0	1	3	4	0	9	0	8	4	4	4	7	6	0	8	1	2	2	16	2	2	Bacteria	Bacteroidota	Flavobacteriia	Flavobacteriales	Flavobacteriaceae
2898	4	0	8	0	0	0	0	0	0	0	0	0	0	5	6	4	0	0	0	0	4	1	66	0	0	3	0	1	4	12	1	2	25	19	314	Bacteria	Bacteroidota	Flavobacteriia	Flavobacteriales	Flavobacteriaceae
4236	2	0	0	0	0	0	0	0	0	0	4	0	0	0	0	3	0	2	1	1	5	2	0	0	1	1	0	0	2	18	9	0	5	0	0	Bacteria	Bacteroidota	Flavobacteriia	Flavobacteriales	Flavobacteriaceae
519	1	0	2	0	4	0	0	7	0	0	6	0	0	0	1	0	0	0	0	3	0	1	5	0	0	0	0	0	0	0	0	1	2	6	33	Bacteria	Bacteroidota	Flavobacteriia	Flavobacteriales	Flavobacteriaceae
524	2	0	3	0	0	0	0	0	0	3	0	1	1	1	0	2	0	0	0	1	3	0	0	0	0	0	0	0	0	0	0	0	4	0	4	Bacteria	Bacteroidota	Flavobacteriia	Flavobacteriales	Flavobacteriaceae
496	1	0	1	0	0	0	3	1	3	9	0	2	0	0	0	0	0	0	0	0	0	11	0	0	1	1	2	0	7	0	0	0	8	4	0	Bacteria	Bacteroidota	Flavobacteriia	Flavobacteriales	Flavobacteriaceae
4331	1	0	1	0	0	0	0	0	0	0	0	0	0	3	0	0	0	0	0	0	9	0	0	0	0	0	0	0	0	0	0	0	0	0	2	Bacteria	Bacteroidota	Flavobacteriia	Flavobacteriales	Flavobacteriaceae
511	1	0	0	0	0	0	0	0	0	0	0	0	0	0	0	0	0	0	0	0	0	0	0	0	0	0	0	0	0	0	0	0	0	0	0	Bacteria	Bacteroidota	Flavobacteriia	Flavobacteriales	Flavobacteriaceae
4813	0	1	1	0	0	0	0	0	0	0	9	0	0	8	0	0	0	0	0	0	2	0	0	0	0	0	0	0	0	0	0	0	0	2	3	Bacteria	Bacteroidota	Flavobacteriia	Flavobacteriales	Flavobacteriaceae
3190	0	1	0	0	0	0	0	0	0	0	0	0	0	0	0	1	0	0	0	0	0	3	0	0	0	2	0	0	0	0	0	0	0	0	0	Bacteria	Bacteroidota	Flavobacteriia	Flavobacteriales	Flavobacteriaceae
3681	0	1	1	0	0	1	2	9	2	7	15	0	0	0	0	3	0	42	27	4	5	9	0	48	21	27	17	4	10	9	9	13	0	7	14	Bacteria	Bacteroidota	Flavobacteriia	Flavobacteriales	Flavobacteriaceae
3053	0	0	1	0	0	0	0	0	0	0	0	0	0	1	0	4	0	0	1	2	0	2	1	0	0	1	0	0	0	0	0	0	15	3	10	Bacteria	Bacteroidota	Flavobacteriia	Flavobacteriales	Flavobacteriaceae
4810	0	0	5	0	0	0	0	0	0	1	6	0	0	0	1	0	0	0	0	0	7	0	4	0	0	0	0	0	0	0	0	0	5	0	2	Bacteria	Bacteroidota	Flavobacteriia	Flavobacteriales	Flavobacteriaceae
553	0	0	2	0	0	0	0	0	0	0	0	0	0	0	0	0	0	0	0	0	1	0	16	0	0	0	0	0	0	0	0	0	1	0	147	Bacteria	Bacteroidota	Flavobacteriia	Flavobacteriales	Flavobacteriaceae
560	0	0	5	0	0	0	0	0	0	0	0	0	0	0	0	0	0	0	0	0	6	0	0	0	0	1	0	0	0	0	2	0	6	0	2	Bacteria	Bacteroidota	Flavobacteriia	Flavobacteriales	Flavobacteriaceae
4077	0	0	1	0	0	0	0	0	0	0	0	0	0	0	0	0	0	0	0	0	0	0	0	1	0	1	0	0	0	0	0	0	0	0	0	Bacteria	Bacteroidota	Flavobacteriia	Flavobacteriales	Flavobacteriaceae
3676	0	0	0	0	0	0	0	1	0	0	7	0	1	0	0	1	0	0	0	0	1	0	0	0	0	0	0	0	0	2	0	0	2	4	0	Bacteria	Bacteroidota	Flavobacteriia	Flavobacteriales	Flavobacteriaceae
3672	0	0	0	0	0	0	0	0	0	1	0	0	0	0	0	0	0	0	0	0	0	0	0	0	0	0	0	0	0	0	0	0	0	0	0	Bacteria	Bacteroidota	Flavobacteriia	Flavobacteriales	Flavobacteriaceae
4094	0	0	0	0	0	0	0	0	0	0	3	0	1	2	0	1	0	0	0	4	1	2	0	0	1	0	0	0	0	0	0	0	0	1	1	Bacteria	Bacteroidota	Flavobacteriia	Flavobacteriales	Flavobacteriaceae
3683	0	0	0	0	0	0	0	0	0	0	2	0	0	0	0	0	0	0	0	0	1	0	0	0	0	0	0	0	0	0	0	0	1	0	0	Bacteria	Bacteroidota	Flavobacteriia	Flavobacteriales	Flavobacteriaceae
554	0	0	0	0	0	0	0	0	0	0	2	0	0	3	0	0	0	0	0	0	8	1	0	0	0	0	0	0	0	0	0	0	1	0	0	Bacteria	Bacteroidota	Flavobacteriia	Flavobacteriales	Flavobacteriaceae
4155	0	0	0	0	0	0	0	0	0	0	1	0	0	0	0	0	0	0	0	0	0	0	0	0	0	0	0	0	0	0	0	0	0	0	0	Bacteria	Bacteroidota	Flavobacteriia	Flavobacteriales	Flavobacteriaceae
3192	0	0	0	0	0	0	0	0	0	0	6	0	0	0	0	1	0	0	0	0	1	0	0	0	0	0	0	0	0	0	0	0	0	1	0	Bacteria	Bacteroidota	Flavobacteriia	Flavobacteriales	Flavobacteriaceae
486	0	0	0	0	0	0	0	0	0	0	1	0	1	0	1	0	0	0	0	0	0	0	0	0	0	1	0	0	0	0	0	0	0	1	2	Bacteria	Bacteroidota	Flavobacteriia	Flavobacteriales	Flavobacteriaceae
4806	0	0	0	0	0	0	0	0	0	0	1	0	0	0	0	1	0	0	0	0	0	0	0	0	0	0	0	0	0	0	0	0	0	0	0	Bacteria	Bacteroidota	Flavobacteriia	Flavobacteriales	Flavobacteriaceae
3187	0	0	0	0	0	0	0	0	0	0	1	2	0	4	0	3	0	0	10	3	2	1	1	0	0	0	0	0	0	0	0	0	43	3	3	Bacteria	Bacteroidota	Flavobacteriia	Flavobacteriales	Flavobacteriaceae
3674	0	0	0	0	0	0	0	0	0	0	0	2	0	0	0	0	0	0	0	1	0	0	1	0	0	0	0	0	0	0	0	0	0	0	0	Bacteria	Bacteroidota	Flavobacteriia	Flavobacteriales	Flavobacteriaceae
506	0	0	0	0	0	0	0	0	0	0	0	0	8	0	0	0	0	0	0	0	0	0	0	0	0	0	0	0	0	0	0	0	0	0	0	Bacteria	Bacteroidota	Flavobacteriia	Flavobacteriales	Flavobacteriaceae
542	0	0	0	0	0	0	0	0	0	0	0	0	16	0	0	0	0	0	0	0	0	0	0	0	0	0	0	0	0	0	0	0	0	0	0	Bacteria	Bacteroidota	Flavobacteriia	Flavobacteriales	Flavobacteriaceae
499	0	0	0	0	0	0	0	0	0	0	0	0	12	0	0	0	0	0	0	0	0	0	0	0	0	1	0	0	0	1	9	0	0	0	0	Bacteria	Bacteroidota	Flavobacteriia	Flavobacteriales	Flavobacteriaceae
4063	0	0	0	0	0	0	0	0	0	0	0	0	6	0	0	0	0	0	0	0	0	0	0	0	0	0	0	0	0	0	0	0	0	0	0	Bacteria	Bacteroidota	Flavobacteriia	Flavobacteriales	Flavobacteriaceae
564	0	0	0	0	0	0	0	0	0	0	0	0	3	0	0	0	0	0	0	0	0	0	0	0	0	1	0	0	0	0	0	0	0	0	0	Bacteria	Bacteroidota	Flavobacteriia	Flavobacteriales	Flavobacteriaceae
3679	0	0	0	0	0	0	0	0	0	0	0	0	0	5	0	1	0	0	0	0	0	0	0	0	0	0	0	0	0	0	0	1	1	0	0	Bacteria	Bacteroidota	Flavobacteriia	Flavobacteriales	Flavobacteriaceae
484	0	0	0	0	0	0	0	0	0	0	0	0	0	1	0	1	0	0	0	0	0	0	0	0	0	0	0	0	0	0	0	0	1	0	0	Bacteria	Bacteroidota	Flavobacteriia	Flavobacteriales	Flavobacteriaceae
3184	0	0	0	0	0	0	0	0	0	0	0	0	0	1	0	0	0	0	0	0	0	0	0	0	0	0	0	0	0	0	0	0	0	0	0	Bacteria	Bacteroidota	Flavobacteriia	Flavobacteriales	Flavobacteriaceae
529	0	0	0	0	0	0	0	0	0	0	0	0	0	2	0	0	0	0	0	0	0	0	0	0	0	0	0	0	0	0	0	0	0	0	0	Bacteria	Bacteroidota	Flavobacteriia	Flavobacteriales	Flavobacteriaceae
561	0	0	0	0	0	0	0	0	0	0	0	0	0	0	4	5	0	0	0	2	3	2	10	0	4	0	0	0	0	0	0	0	0	2	16	Bacteria	Bacteroidota	Flavobacteriia	Flavobacteriales	Flavobacteriaceae
3186	0	0	0	0	0	0	0	0	0	0	0	0	0	0	0	8	0	0	0	0	1	0	0	0	0	0	0	0	0	0	1	0	0	0	0	Bacteria	Bacteroidota	Flavobacteriia	Flavobacteriales	Flavobacteriaceae
4807	0	0	0	0	0	0	0	0	0	0	0	0	0	0	0	1	0	0	0	0	2	0	0	0	0	0	0	0	0	0	0	0	0	0	0	Bacteria	Bacteroidota	Flavobacteriia	Flavobacteriales	Flavobacteriaceae
520	0	0	0	0	0	0	0	0	0	0	0	0	0	0	0	1	0	0	0	0	0	0	0	0	0	0	1	0	0	0	0	0	0	0	2	Bacteria	Bacteroidota	Flavobacteriia	Flavobacteriales	Flavobacteriaceae
528	0	0	0	0	0	0	0	0	0	0	0	0	0	0	0	0	0	0	0	28	0	1	0	0	0	0	0	0	0	4	0	3	3	0	7	Bacteria	Bacteroidota	Flavobacteriia	Flavobacteriales	Flavobacteriaceae
4065	0	0	0	0	0	0	0	0	0	0	0	0	0	0	0	0	0	0	0	2	0	0	0	0	0	0	0	1	0	0	0	0	0	0	0	Bacteria	Bacteroidota	Flavobacteriia	Flavobacteriales	Flavobacteriaceae
537	0	0	0	0	0	0	0	0	0	0	0	0	0	0	0	0	0	0	0	0	4	0	0	0	0	0	0	0	0	0	0	0	1	0	1	Bacteria	Bacteroidota	Flavobacteriia	Flavobacteriales	Flavobacteriaceae
3174	0	0	0	0	0	0	0	0	0	0	0	0	0	0	0	0	0	0	0	0	2	0	0	0	0	0	0	0	0	0	0	0	0	0	0	Bacteria	Bacteroidota	Flavobacteriia	Flavobacteriales	Flavobacteriaceae
4067	0	0	0	0	0	0	0	0	0	0	0	0	0	0	0	0	0	0	0	0	1	1	0	0	0	0	0	0	0	0	0	0	0	0	0	Bacteria	Bacteroidota	Flavobacteriia	Flavobacteriales	Flavobacteriaceae
526	0	0	0	0	0	0	0	0	0	0	0	0	0	0	0	0	0	0	0	0	3	0	0	0	0	0	0	0	0	0	0	0	0	0	0	Bacteria	Bacteroidota	Flavobacteriia	Flavobacteriales	Flavobacteriaceae
508	0	0	0	0	0	0	0	0	0	0	0	0	0	0	0	0	0	0	0	0	1	0	0	0	0	0	0	0	0	0	0	0	0	0	1	Bacteria	Bacteroidota	Flavobacteriia	Flavobacteriales	Flavobacteriaceae
3196	0	0	0	0	0	0	0	0	0	0	0	0	0	0	0	0	0	0	0	0	1	0	0	0	0	0	0	0	0	0	0	0	0	0	0	Bacteria	Bacteroidota	Flavobacteriia	Flavobacteriales	Flavobacteriaceae
502	0	0	0	0	0	0	0	0	0	0	0	0	0	0	0	0	0	0	0	0	0	3	0	0	0	0	0	0	0	0	0	0	0	0	0	Bacteria	Bacteroidota	Flavobacteriia	Flavobacteriales	Flavobacteriaceae
3684	0	0	0	0	0	0	0	0	0	0	0	0	0	0	0	0	0	0	0	0	0	3	0	0	0	0	0	0	0	0	0	0	0	0	0	Bacteria	Bacteroidota	Flavobacteriia	Flavobacteriales	Flavobacteriaceae
522	0	0	0	0	0	0	0	0	0	0	0	0	0	0	0	0	0	0	0	0	0	1	0	0	0	0	0	0	0	0	0	0	0	0	2	Bacteria	Bacteroidota	Flavobacteriia	Flavobacteriales	Flavobacteriaceae
2876	0	0	0	0	0	0	0	0	0	0	0	0	0	0	0	0	0	0	0	0	0	0	1	0	0	0	0	0	0	0	0	0	0	0	1	Bacteria	Bacteroidota	Flavobacteriia	Flavobacteriales	Flavobacteriaceae
518	0	0	0	0	0	0	0	0	0	0	0	0	0	0	0	0	0	0	0	0	0	0	0	1	0	0	1	0	0	1	0	0	0	0	0	Bacteria	Bacteroidota	Flavobacteriia	Flavobacteriales	Flavobacteriaceae
3185	0	0	0	0	0	0	0	0	0	0	0	0	0	0	0	0	0	0	0	0	0	0	0	1	0	0	0	0	0	0	0	0	0	0	0	Bacteria	Bacteroidota	Flavobacteriia	Flavobacteriales	Flavobacteriaceae
4808	0	0	0	0	0	0	0	0	0	0	0	0	0	0	0	0	0	0	0	0	0	0	0	1	0	0	0	0	0	0	0	0	0	0	0	Bacteria	Bacteroidota	Flavobacteriia	Flavobacteriales	Flavobacteriaceae
4815	0	0	0	0	0	0	0	0	0	0	0	0	0	0	0	0	0	0	0	0	0	0	0	0	0	0	0	0	0	1	0	0	0	0	1	Bacteria	Bacteroidota	Flavobacteriia	Flavobacteriales	Flavobacteriaceae
3188	0	0	0	0	0	0	0	0	0	0	0	0	0	0	0	0	0	0	0	0	0	0	0	0	0	0	0	0	0	0	0	0	1	0	0	Bacteria	Bacteroidota	Flavobacteriia	Flavobacteriales	Flavobacteriaceae
2890	0	0	0	0	0	0	0	0	0	0	0	0	0	0	0	0	0	0	0	0	0	0	0	0	0	0	0	0	0	0	0	0	0	3	0	Bacteria	Bacteroidota	Flavobacteriia	Flavobacteriales	Flavobacteriaceae
3180	0	0	0	0	0	0	0	0	0	0	0	0	0	0	0	0	0	0	0	0	0	0	0	0	0	0	0	0	0	0	0	0	0	1	1	Bacteria	Bacteroidota	Flavobacteriia	Flavobacteriales	Flavobacteriaceae
3177	0	0	0	0	0	0	0	0	0	0	0	0	0	0	0	0	0	0	0	0	0	0	0	0	0	0	0	0	0	0	0	0	0	0	3	Bacteria	Bacteroidota	Flavobacteriia	Flavobacteriales	Flavobacteriaceae
551	0	0	0	0	0	0	0	0	0	0	0	0	0	0	0	0	0	0	0	0	0	0	0	0	0	0	0	0	0	0	0	0	0	0	1	Bacteria	Bacteroidota	Flavobacteriia	Flavobacteriales	Flavobacteriaceae
-471	198	27	131	0	2	3	35	53	24	95	147	85	33	80	3	38	1	29	53	88	149	593	102	52	28	67	68	12	44	64	36	32	165	95	522	Bacteria	Bacteroidota	Flavobacteriia	Flavobacteriales	Flavobacteriaceae
462	137	10	72	2	0	2	0	6	1	43	24	40	7	42	10	125	0	11	34	573	258	177	434	24	6	40	56	14	60	84	22	37	131	79	557	Bacteria	Bacteroidota	Flavobacteriia	Flavobacteriales	Cryomorphaceae
4393	78	3	28	0	0	0	0	3	0	21	14	25	0	20	5	61	0	2	19	156	132	95	199	7	1	15	25	5	30	36	9	5	51	35	196	Bacteria	Bacteroidota	Flavobacteriia	Flavobacteriales	Cryomorphaceae
3157	2	0	11	0	0	0	0	0	0	0	0	0	3	0	0	22	0	0	0	0	9	0	25	0	0	6	2	2	1	0	0	0	2	6	51	Bacteria	Bacteroidota	Flavobacteriia	Flavobacteriales	Cryomorphaceae
3708	10	0	8	0	0	0	0	0	0	4	1	0	0	5	0	12	0	1	0	288	17	18	38	3	2	2	4	3	5	1	3	20	42	4	92	Bacteria	Bacteroidota	Flavobacteriia	Flavobacteriales	Cryomorphaceae
4822	1	0	0	0	0	0	0	0	0	0	0	0	0	0	0	0	0	0	0	2	2	1	2	0	0	0	0	0	1	1	1	0	0	0	3	Bacteria	Bacteroidota	Flavobacteriia	Flavobacteriales	Cryomorphaceae
468	0	0	1	0	0	0	0	0	0	0	0	0	0	0	0	2	0	0	0	0	1	0	2	0	0	0	0	0	0	0	0	0	0	0	9	Bacteria	Bacteroidota	Flavobacteriia	Flavobacteriales	Cryomorphaceae
3156	0	0	0	0	0	0	0	0	0	0	0	0	1	1	0	2	0	0	0	0	0	0	1	0	0	1	0	0	0	0	0	0	0	0	0	Bacteria	Bacteroidota	Flavobacteriia	Flavobacteriales	Cryomorphaceae
465	0	0	0	0	0	0	0	0	0	0	0	0	0	0	0	0	0	0	0	0	1	1	0	0	0	0	0	0	0	0	0	0	0	0	0	Bacteria	Bacteroidota	Flavobacteriia	Flavobacteriales	Cryomorphaceae
4823	48	0	28	1	0	0	0	11	0	4	15	0	5	22	3	39	4	0	98	74	52	57	59	0	1	18	17	3	35	6	6	2	54	30	89	Bacteria	Bacteroidota	Flavobacteriia	Flavobacteriales	Crocinitomicaceae
3210	36	0	19	1	0	0	0	6	0	4	12	0	4	18	2	28	4	0	38	43	36	28	29	0	1	12	11	3	22	2	5	1	40	21	63	Bacteria	Bacteroidota	Flavobacteriia	Flavobacteriales	Crocinitomicaceae
464	10	0	3	0	0	0	0	1	0	0	0	0	1	3	0	3	0	0	0	11	8	11	21	0	0	2	4	0	12	0	0	0	12	6	12	Bacteria	Bacteroidota	Flavobacteriia	Flavobacteriales	Crocinitomicaceae
466	1	0	0	0	0	0	0	0	0	0	1	0	0	0	0	0	0	0	0	0	0	0	0	0	0	0	0	0	0	3	0	0	0	0	0	Bacteria	Bacteroidota	Flavobacteriia	Flavobacteriales	Crocinitomicaceae
4824	0	0	4	0	0	0	0	2	0	0	0	0	0	0	0	4	0	0	1	8	6	7	3	0	0	0	0	0	0	0	1	1	1	2	4	Bacteria	Bacteroidota	Flavobacteriia	Flavobacteriales	Crocinitomicaceae
-463	46	7	24	2	0	2	0	3	1	18	9	15	3	16	5	26	0	8	15	127	96	62	167	14	3	16	25	4	23	46	9	12	36	34	206	Bacteria	Bacteroidota	Flavobacteriia	Flavobacteriales	Cryomorphaceae
3054	13	5	12	0	0	0	0	1	0	10	1	1	5	10	2	5	0	0	16	49	47	22	43	1	0	3	4	0	7	5	4	0	21	6	48	Bacteria	Bacteroidota	Flavobacteriia	Flavobacteriales	Schleiferiaceae
4837	11	4	12	0	0	0	0	1	0	9	1	1	4	9	1	5	0	0	16	48	42	19	37	1	0	1	4	0	7	5	4	0	21	6	43	Bacteria	Bacteroidota	Flavobacteriia	Flavobacteriales	Schleiferiaceae
-4824	1	0	2	0	0	0	0	2	0	0	2	0	0	1	1	4	0	0	59	12	2	11	6	0	0	4	2	0	1	1	0	0	1	1	10	Bacteria	Bacteroidota	Flavobacteriia	Flavobacteriales	Crocinitomicaceae
-3055	2	1	0	0	0	0	0	0	0	1	0	0	1	1	1	0	0	0	0	1	5	3	6	0	0	2	0	0	0	0	0	0	0	0	5	Bacteria	Bacteroidota	Flavobacteriia	Flavobacteriales	Schleiferiaceae
4040	0	0	0	0	4	7	12	0	23	198	28	364	0	12	0	7	11	44	60	0	0	1	1	44	16	86	40	2	8	7	1	17	2	0	12	Bacteria	Bacteroidota	Flavobacteriia	Flavobacteriales	Weeksellaceae
482	0	0	0	0	4	2	11	0	20	197	24	300	0	9	0	7	7	41	33	0	0	0	0	41	13	63	37	2	7	7	1	17	2	0	4	Bacteria	Bacteroidota	Flavobacteriia	Flavobacteriales	Weeksellaceae
4064	0	0	0	0	0	4	1	0	3	0	2	23	0	3	0	0	0	1	20	0	0	0	0	2	0	10	2	0	1	0	0	0	0	0	4	Bacteria	Bacteroidota	Flavobacteriia	Flavobacteriales	Weeksellaceae
481	0	0	0	0	0	0	0	0	0	0	1	1	0	0	0	0	0	0	0	0	0	0	0	0	0	3	0	0	0	0	0	0	0	0	0	Bacteria	Bacteroidota	Flavobacteriia	Flavobacteriales	Weeksellaceae
4159	0	0	0	0	0	0	0	0	0	0	0	17	0	0	0	0	1	0	0	0	0	0	1	0	1	2	0	0	0	0	0	0	0	0	1	Bacteria	Bacteroidota	Flavobacteriia	Flavobacteriales	Weeksellaceae
489	0	0	0	0	0	0	0	0	0	0	0	0	0	0	0	0	1	0	0	0	0	0	0	0	0	0	0	0	0	0	0	0	0	0	0	Bacteria	Bacteroidota	Flavobacteriia	Flavobacteriales	Weeksellaceae
-4041	0	0	0	0	0	1	0	0	0	1	1	23	0	0	0	0	2	2	7	0	0	1	0	1	2	8	1	0	0	0	0	0	0	0	3	Bacteria	Bacteroidota	Flavobacteriia	Flavobacteriales	Weeksellaceae
-460	96	23	102	1	0	2	4	22	4	68	29	105	37	84	20	37	1	32	171	139	193	192	187	37	19	52	66	13	56	47	12	17	91	69	207	Bacteria	Bacteroidota	Flavobacteriia	Flavobacteriales	unclassified_Flavobacteriales
3711	265	300	133	9	25	173	180	362	109	501	129	749	114	2552	206	135	559	722	1268	264	506	384	1103	1848	1115	351	522	99	427	624	561	348	255	314	800	Bacteria	Bacteroidota	Chitinophagia
3712	265	300	133	9	25	173	180	362	109	501	129	749	114	2552	206	135	559	722	1268	264	506	384	1103	1848	1115	351	522	99	427	624	561	348	255	314	800	Bacteria	Bacteroidota	Chitinophagia	Chitinophagales
567	265	300	133	9	25	173	180	362	109	501	129	749	114	2552	206	135	559	722	1268	264	506	384	1103	1848	1115	350	522	99	427	623	561	348	255	314	800	Bacteria	Bacteroidota	Chitinophagia	Chitinophagales	Chitinophagaceae
3714	4	5	0	0	0	0	0	0	0	0	3	0	0	1	0	0	5	0	1	2	0	1	0	1	1	0	0	0	1	0	0	0	0	0	0	Bacteria	Bacteroidota	Chitinophagia	Chitinophagales	Chitinophagaceae
570	3	44	2	0	7	0	28	72	56	146	70	179	2	5	3	11	82	84	646	31	1	1	2	109	36	21	40	14	31	67	33	32	9	1	8	Bacteria	Bacteroidota	Chitinophagia	Chitinophagales	Chitinophagaceae
4302	4	0	6	0	0	0	0	0	0	4	0	0	3	112	0	1	0	0	0	2	32	12	23	2	3	2	4	0	1	0	1	1	13	3	16	Bacteria	Bacteroidota	Chitinophagia	Chitinophagales	Chitinophagaceae
583	4	36	0	0	2	0	21	33	0	0	0	0	1	5	0	11	2	0	21	22	5	0	0	0	0	2	0	1	0	0	4	1	0	0	0	Bacteria	Bacteroidota	Chitinophagia	Chitinophagales	Chitinophagaceae
581	2	51	0	3	1	37	6	0	1	35	0	0	1	13	0	0	55	115	0	5	5	1	0	99	50	18	95	14	69	40	14	37	3	0	7	Bacteria	Bacteroidota	Chitinophagia	Chitinophagales	Chitinophagaceae
4175	3	0	1	0	0	0	0	0	0	0	0	14	1	26	5	0	0	0	0	1	11	17	26	0	0	0	1	0	1	1	0	1	1	3	17	Bacteria	Bacteroidota	Chitinophagia	Chitinophagales	Chitinophagaceae
580	1	1	0	0	1	2	0	4	0	28	0	24	0	0	0	0	0	6	46	3	1	1	1	7	5	2	3	0	5	3	2	4	1	0	4	Bacteria	Bacteroidota	Chitinophagia	Chitinophagales	Chitinophagaceae
4781	0	3	0	0	0	0	5	3	4	0	0	0	4	6	10	1	29	0	0	2	0	0	1	1	5	2	0	0	0	5	32	0	2	0	0	Bacteria	Bacteroidota	Chitinophagia	Chitinophagales	Chitinophagaceae
4334	0	1	0	0	0	0	0	10	0	3	0	44	0	84	10	1	23	2	0	15	3	0	82	89	44	13	2	1	1	6	3	1	1	20	19	Bacteria	Bacteroidota	Chitinophagia	Chitinophagales	Chitinophagaceae
3718	0	2	0	0	0	0	0	0	2	2	0	4	0	5	0	0	0	0	0	0	0	1	3	5	5	1	0	0	0	0	2	0	1	0	0	Bacteria	Bacteroidota	Chitinophagia	Chitinophagales	Chitinophagaceae
574	0	1	0	0	0	0	0	4	0	12	0	91	6	20	3	2	7	3	6	0	0	0	2	57	61	0	1	1	1	27	36	6	5	1	9	Bacteria	Bacteroidota	Chitinophagia	Chitinophagales	Chitinophagaceae
582	0	0	1	0	0	0	0	0	0	0	0	0	0	0	0	0	0	0	0	0	0	0	0	0	0	0	0	0	0	0	0	0	0	0	0	Bacteria	Bacteroidota	Chitinophagia	Chitinophagales	Chitinophagaceae
4212	0	0	1	0	0	1	0	0	0	0	2	0	1	9	0	0	0	1	0	3	0	1	3	4	0	1	0	0	1	0	2	1	1	0	1	Bacteria	Bacteroidota	Chitinophagia	Chitinophagales	Chitinophagaceae
4788	0	0	1	0	0	0	0	0	0	2	0	101	0	1	0	1	0	0	0	0	0	7	2	0	0	2	0	0	0	0	1	0	4	1	10	Bacteria	Bacteroidota	Chitinophagia	Chitinophagales	Chitinophagaceae
572	0	0	0	1	0	0	0	16	0	0	0	0	0	0	0	7	37	0	17	0	0	0	0	0	1	1	0	0	0	0	3	0	0	0	0	Bacteria	Bacteroidota	Chitinophagia	Chitinophagales	Chitinophagaceae
4785	0	0	0	0	0	32	0	0	0	0	0	7	0	3	0	0	0	0	0	0	1	0	0	3	3	0	0	0	0	0	0	0	0	0	0	Bacteria	Bacteroidota	Chitinophagia	Chitinophagales	Chitinophagaceae
3719	0	0	0	0	0	3	0	0	0	0	0	0	0	2	0	1	0	3	2	0	0	0	0	8	0	3	3	0	0	2	4	1	0	0	0	Bacteria	Bacteroidota	Chitinophagia	Chitinophagales	Chitinophagaceae
3150	0	0	0	0	0	1	0	2	0	0	0	0	0	5	0	0	0	0	0	0	0	0	1	0	3	1	0	0	0	0	0	0	0	0	0	Bacteria	Bacteroidota	Chitinophagia	Chitinophagales	Chitinophagaceae
4783	0	0	0	0	0	0	7	0	0	0	0	0	0	0	4	0	0	0	0	0	0	1	0	0	0	0	0	0	0	0	0	0	0	0	0	Bacteria	Bacteroidota	Chitinophagia	Chitinophagales	Chitinophagaceae
3713	0	0	0	0	0	0	2	1	0	0	0	0	0	22	4	0	5	0	0	3	4	1	12	8	6	7	1	0	1	2	6	1	0	9	9	Bacteria	Bacteroidota	Chitinophagia	Chitinophagales	Chitinophagaceae
4787	0	0	0	0	0	0	1	0	0	0	0	0	0	0	0	0	0	0	0	0	0	0	0	0	0	0	0	0	0	0	0	0	0	0	0	Bacteria	Bacteroidota	Chitinophagia	Chitinophagales	Chitinophagaceae
4491	0	0	0	0	0	0	0	13	0	2	0	0	1	26	0	0	0	170	22	0	15	15	36	164	91	35	81	13	55	72	43	64	6	5	65	Bacteria	Bacteroidota	Chitinophagia	Chitinophagales	Chitinophagaceae
4789	0	0	0	0	0	0	0	0	0	3	0	0	6	0	0	0	0	0	0	0	0	0	1	12	4	1	1	0	0	2	0	0	0	0	3	Bacteria	Bacteroidota	Chitinophagia	Chitinophagales	Chitinophagaceae
4782	0	0	0	0	0	0	0	0	0	0	0	0	0	4	0	0	0	0	0	0	0	0	0	0	0	0	0	0	0	0	0	0	0	0	0	Bacteria	Bacteroidota	Chitinophagia	Chitinophagales	Chitinophagaceae
3149	0	0	0	0	0	0	0	0	0	0	0	0	0	1	0	0	0	0	0	0	0	0	0	0	0	1	0	0	0	0	0	0	0	0	0	Bacteria	Bacteroidota	Chitinophagia	Chitinophagales	Chitinophagaceae
4791	0	0	0	0	0	0	0	0	0	0	0	0	0	3	0	4	0	1	1	1	0	0	2	19	4	0	1	0	1	0	1	2	0	0	1	Bacteria	Bacteroidota	Chitinophagia	Chitinophagales	Chitinophagaceae
3152	0	0	0	0	0	0	0	0	0	0	0	0	0	1	0	0	0	0	0	0	0	3	0	0	0	0	0	0	0	0	0	0	0	0	0	Bacteria	Bacteroidota	Chitinophagia	Chitinophagales	Chitinophagaceae
4282	0	0	0	0	0	0	0	0	0	0	0	0	0	2	0	0	0	0	0	0	0	0	0	0	1	0	0	0	0	2	0	0	0	0	0	Bacteria	Bacteroidota	Chitinophagia	Chitinophagales	Chitinophagaceae
4351	0	0	0	0	0	0	0	0	0	0	0	0	0	1	0	0	0	0	0	0	0	0	1	0	0	0	0	0	1	1	0	0	1	0	0	Bacteria	Bacteroidota	Chitinophagia	Chitinophagales	Chitinophagaceae
3717	0	0	0	0	0	0	0	0	0	0	0	0	0	0	0	0	18	0	0	0	0	0	0	0	0	0	0	0	0	0	0	0	0	0	0	Bacteria	Bacteroidota	Chitinophagia	Chitinophagales	Chitinophagaceae
3716	0	0	0	0	0	0	0	0	0	0	0	0	0	0	0	0	1	0	0	0	0	0	0	0	0	0	0	0	0	0	0	0	0	0	0	Bacteria	Bacteroidota	Chitinophagia	Chitinophagales	Chitinophagaceae
4786	0	0	0	0	0	0	0	0	0	0	0	0	0	0	0	0	0	15	0	0	0	0	1	12	8	4	6	2	8	4	3	9	0	0	3	Bacteria	Bacteroidota	Chitinophagia	Chitinophagales	Chitinophagaceae
576	0	0	0	0	0	0	0	0	0	0	0	0	0	0	0	0	0	1	0	0	0	0	0	1	1	0	0	0	0	1	0	0	0	0	0	Bacteria	Bacteroidota	Chitinophagia	Chitinophagales	Chitinophagaceae
4264	0	0	0	0	0	0	0	0	0	0	0	0	0	0	0	0	0	0	0	0	6	2	5	1	0	0	2	1	1	0	0	0	0	0	1	Bacteria	Bacteroidota	Chitinophagia	Chitinophagales	Chitinophagaceae
579	0	0	0	0	0	0	0	0	0	0	0	0	0	0	0	0	0	0	0	0	0	0	0	0	2	0	0	0	0	0	0	0	0	0	0	Bacteria	Bacteroidota	Chitinophagia	Chitinophagales	Chitinophagaceae
3721	0	0	0	0	0	0	0	0	0	0	0	0	0	0	0	0	0	0	0	0	0	0	0	0	1	0	0	0	0	0	0	0	0	0	0	Bacteria	Bacteroidota	Chitinophagia	Chitinophagales	Chitinophagaceae
3147	0	0	0	0	0	0	0	0	0	0	0	0	0	0	0	0	0	0	0	0	0	0	0	0	1	0	0	0	0	0	0	0	0	0	0	Bacteria	Bacteroidota	Chitinophagia	Chitinophagales	Chitinophagaceae
-568	244	156	121	5	14	97	110	204	46	264	54	285	88	2195	167	95	295	321	506	174	422	320	899	1246	779	233	281	52	249	388	371	187	207	271	627	Bacteria	Bacteroidota	Chitinophagia	Chitinophagales	Chitinophagaceae
-3713	0	0	0	0	0	0	0	0	0	0	0	0	0	0	0	0	0	0	0	0	0	0	0	0	0	1	0	0	0	1	0	0	0	0	0	Bacteria	Bacteroidota	Chitinophagia	Chitinophagales	unclassified_Chitinophagales
565	5	27	1	0	0	14	0	18	0	6	2	2	0	49	7	4	5	3	1	4	2	3	6	106	76	32	1	0	2	4	76	2	0	2	5	Bacteria	Bacteroidota	Sphingobacteriia
566	5	27	1	0	0	14	0	18	0	6	2	2	0	49	7	4	5	3	1	4	2	3	6	106	76	32	1	0	2	4	76	2	0	2	5	Bacteria	Bacteroidota	Sphingobacteriia	Sphingobacteriales
648	5	27	1	0	0	14	0	18	0	6	2	2	0	49	7	4	5	3	1	4	2	3	6	106	76	32	1	0	2	4	76	2	0	2	5	Bacteria	Bacteroidota	Sphingobacteriia	Sphingobacteriales	Sphingobacteriaceae
4840	0	15	0	0	0	13	0	15	0	0	0	1	0	9	2	2	0	0	0	3	0	0	2	98	68	21	0	0	0	4	67	0	0	0	0	Bacteria	Bacteroidota	Sphingobacteriia	Sphingobacteriales	Sphingobacteriaceae
3724	0	1	0	0	0	0	0	0	0	1	0	0	0	4	1	0	0	0	0	0	1	0	0	0	0	0	0	0	0	0	0	0	0	0	1	Bacteria	Bacteroidota	Sphingobacteriia	Sphingobacteriales	Sphingobacteriaceae
649	0	2	0	0	0	1	0	0	0	0	0	0	0	1	1	0	0	0	0	0	0	0	0	3	2	1	1	0	0	0	0	0	0	0	0	Bacteria	Bacteroidota	Sphingobacteriia	Sphingobacteriales	Sphingobacteriaceae
3727	0	0	0	0	0	0	0	0	0	0	1	0	0	0	0	0	0	1	1	0	0	0	0	0	0	0	0	0	0	0	0	0	0	0	0	Bacteria	Bacteroidota	Sphingobacteriia	Sphingobacteriales	Sphingobacteriaceae
651	0	0	0	0	0	0	0	0	0	0	0	0	0	0	0	0	0	0	0	0	0	0	0	0	2	0	0	0	0	0	0	0	0	0	0	Bacteria	Bacteroidota	Sphingobacteriia	Sphingobacteriales	Sphingobacteriaceae
2899	0	0	0	0	0	0	0	0	0	0	0	0	0	0	0	0	0	0	0	0	0	0	0	0	0	0	0	0	0	0	1	0	0	0	0	Bacteria	Bacteroidota	Sphingobacteriia	Sphingobacteriales	Sphingobacteriaceae
3726	0	0	0	0	0	0	0	0	0	0	0	0	0	0	0	0	0	0	0	0	0	0	0	0	0	0	0	0	0	0	0	0	0	0	1	Bacteria	Bacteroidota	Sphingobacteriia	Sphingobacteriales	Sphingobacteriaceae
-649	5	9	1	0	0	0	0	3	0	5	1	1	0	35	3	2	5	2	0	1	1	3	4	5	4	10	0	0	2	0	8	2	0	2	3	Bacteria	Bacteroidota	Sphingobacteriia	Sphingobacteriales	Sphingobacteriaceae
2195	13405	7292	10744	664	172	1038	1272	3858	297	6118	3916	1053	4283	29617	7839	5081	165	6661	1250	10004	39181	24046	34587	33854	16567	5085	17862	1539	9074	8887	4921	5000	14024	9554	18147	Bacteria	Acidobacteriota
4577	2262	516	1763	83	3	74	31	155	23	215	165	75	1244	11752	1510	369	72	458	93	918	6488	5552	8853	14687	9283	970	2275	175	996	1528	1331	293	2400	1761	3404	Bacteria	Acidobacteriota	Terriglobia
4578	998	58	560	38	1	74	14	92	1	58	25	20	887	10007	589	122	71	177	70	95	2850	2331	2909	11658	8027	305	1154	90	474	682	474	122	1088	513	1602	Bacteria	Acidobacteriota	Terriglobia	Terriglobales
4579	998	58	560	38	1	74	14	92	1	58	25	20	887	10007	589	122	71	177	70	95	2850	2331	2909	11658	8027	305	1154	90	474	682	474	122	1088	513	1602	Bacteria	Acidobacteriota	Terriglobia	Terriglobales	Acidobacteriaceae
2818	122	11	63	8	0	59	7	78	0	16	14	5	237	639	121	49	67	46	56	11	627	536	520	6464	5114	91	327	17	121	130	154	28	153	101	460	Bacteria	Acidobacteriota	Terriglobia	Terriglobales	Acidobacteriaceae
2822	7	0	5	0	0	0	0	0	0	1	0	0	0	23	2	0	0	0	0	11	14	7	5	34	10	0	6	1	0	2	3	1	5	1	0	Bacteria	Acidobacteriota	Terriglobia	Terriglobales	Acidobacteriaceae
3647	1	0	1	0	0	0	0	1	0	1	1	0	3	1223	4	1	0	117	3	1	0	0	1	1528	966	42	88	19	53	175	78	66	0	0	28	Bacteria	Acidobacteriota	Terriglobia	Terriglobales	Acidobacteriaceae
4581	2	0	0	0	0	0	0	0	0	0	0	0	4	171	5	1	0	0	0	0	4	4	7	47	24	2	3	0	0	7	4	0	3	1	7	Bacteria	Acidobacteriota	Terriglobia	Terriglobales	Acidobacteriaceae
2823	0	0	2	0	0	0	0	0	0	0	0	0	3	225	6	3	0	0	1	1	3	9	4	45	41	0	1	0	1	33	17	0	5	0	5	Bacteria	Acidobacteriota	Terriglobia	Terriglobales	Acidobacteriaceae
2820	0	0	0	0	0	8	0	0	0	0	0	0	0	0	7	0	0	0	0	0	0	0	0	5	7	0	0	0	0	0	0	0	0	0	0	Bacteria	Acidobacteriota	Terriglobia	Terriglobales	Acidobacteriaceae
2254	0	0	0	0	0	0	0	0	0	1	0	0	0	817	1	1	0	0	1	0	1	1	0	0	7	3	0	0	0	64	9	0	0	4	5	Bacteria	Acidobacteriota	Terriglobia	Terriglobales	Acidobacteriaceae
4580	0	0	0	0	0	0	0	0	0	0	0	1	1	462	0	1	0	0	0	3	0	1	0	159	77	0	1	0	3	14	9	0	1	0	7	Bacteria	Acidobacteriota	Terriglobia	Terriglobales	Acidobacteriaceae
3648	0	0	0	0	0	0	0	0	0	0	0	0	0	124	0	0	0	0	0	0	0	2	1	392	205	3	2	0	0	37	7	0	0	1	0	Bacteria	Acidobacteriota	Terriglobia	Terriglobales	Acidobacteriaceae
3649	0	0	0	0	0	0	0	0	0	0	0	0	0	10	0	0	0	0	0	0	0	0	0	0	0	0	0	0	0	0	0	0	0	0	0	Bacteria	Acidobacteriota	Terriglobia	Terriglobales	Acidobacteriaceae
2255	0	0	0	0	0	0	0	0	0	0	0	0	0	4	0	1	0	0	0	2	0	1	3	6	0	0	0	0	0	0	0	0	0	0	0	Bacteria	Acidobacteriota	Terriglobia	Terriglobales	Acidobacteriaceae
5240	0	0	0	0	0	0	0	0	0	0	0	0	0	4	0	0	0	0	0	0	1	3	1	12	25	1	0	0	0	0	0	0	0	1	1	Bacteria	Acidobacteriota	Terriglobia	Terriglobales	Acidobacteriaceae
2256	0	0	0	0	0	0	0	0	0	0	0	0	0	2	0	0	0	0	0	0	0	0	0	0	0	0	0	0	0	0	0	0	0	0	0	Bacteria	Acidobacteriota	Terriglobia	Terriglobales	Acidobacteriaceae
-4580	866	47	489	30	1	7	7	13	1	39	10	14	639	6303	443	65	4	14	9	66	2200	1767	2367	2966	1551	163	726	53	296	220	193	27	921	404	1089	Bacteria	Acidobacteriota	Terriglobia	Terriglobales	Acidobacteriaceae
5241	956	447	1050	37	2	0	16	63	22	152	139	47	298	1314	795	242	1	278	22	800	3010	2682	5171	2899	1222	618	930	68	436	825	840	166	1045	1105	1556	Bacteria	Acidobacteriota	Terriglobia	Bryobacterales
5242	956	447	1050	37	2	0	16	63	22	152	139	47	298	1314	795	242	1	278	22	800	3010	2682	5171	2899	1222	618	930	68	436	825	840	166	1045	1105	1556	Bacteria	Acidobacteriota	Terriglobia	Bryobacterales	Bryobacteraceae
3101	465	304	676	17	2	0	6	32	16	71	68	41	165	633	432	140	1	122	13	373	1087	851	1596	795	369	296	475	31	171	424	372	80	596	361	529	Bacteria	Acidobacteriota	Terriglobia	Bryobacterales	Bryobacteraceae
2258	392	104	258	19	0	0	6	18	1	56	52	4	108	542	296	74	0	131	8	299	1536	1539	2870	1881	771	248	343	28	204	333	381	66	368	583	797	Bacteria	Acidobacteriota	Terriglobia	Bryobacterales	Bryobacteraceae
-5243	99	39	116	1	0	0	4	13	5	25	19	2	25	139	67	28	0	25	1	128	387	292	705	223	82	74	112	9	61	68	87	20	81	161	230	Bacteria	Acidobacteriota	Terriglobia	Bryobacterales	Bryobacteraceae
2240	759	281	510	46	4	54	50	293	7	181	176	106	74	322	298	251	1	768	114	415	2820	682	1153	706	345	293	1264	107	573	651	212	449	751	417	1119	Bacteria	Acidobacteriota	Acidobacteria_Gp21
2241	759	281	510	46	4	54	50	293	7	181	176	106	74	322	298	251	1	768	114	415	2820	682	1153	706	345	293	1264	107	573	651	212	449	751	417	1119	Bacteria	Acidobacteriota	Acidobacteria_Gp21
2212	767	31	325	27	1	0	0	5	0	5	2	77	181	2105	836	4	1	4	12	35	1685	2927	2883	37	20	276	821	76	394	101	33	15	1165	574	1393	Bacteria	Acidobacteriota	Acidobacteria_Gp5
2213	767	31	325	27	1	0	0	5	0	5	2	77	181	2105	836	4	1	4	12	35	1685	2927	2883	37	20	276	821	76	394	101	33	15	1165	574	1393	Bacteria	Acidobacteriota	Acidobacteria_Gp5
2244	735	1919	994	25	70	483	627	1525	134	2277	1843	287	129	477	795	1497	12	2525	451	3074	1182	816	746	1863	955	594	1772	362	1811	1841	559	1549	645	1295	880	Bacteria	Acidobacteriota	Acidobacteria_Gp23
2245	735	1919	994	25	70	483	627	1525	134	2277	1843	287	129	477	795	1497	12	2525	451	3074	1182	816	746	1863	955	594	1772	362	1811	1841	559	1549	645	1295	880	Bacteria	Acidobacteriota	Acidobacteria_Gp23
2218	392	65	165	22	3	3	6	14	0	100	2	4	25	90	88	12	0	5	0	44	1137	563	1217	7	3	36	535	12	121	18	15	43	428	261	388	Bacteria	Acidobacteriota	Acidobacteria_Gp9
2219	392	65	165	22	3	3	6	14	0	100	2	4	25	90	88	12	0	5	0	44	1137	563	1217	7	3	36	535	12	121	18	15	43	428	261	388	Bacteria	Acidobacteriota	Acidobacteria_Gp9
-4578	308	11	153	8	0	0	1	0	0	5	1	8	59	431	126	5	0	3	1	23	628	539	773	130	34	47	191	17	86	21	17	5	267	143	246	Bacteria	Acidobacteriota	Terriglobia	unclassified_Terriglobia
2246	887	669	820	66	3	0	9	189	1	210	179	32	86	465	316	204	0	320	5	350	2890	966	1680	276	169	237	1252	95	815	244	130	496	1168	536	710	Bacteria	Acidobacteriota	Acidobacteria_Gp22
2247	887	669	820	66	3	0	9	189	1	210	179	32	86	465	316	204	0	320	5	350	2890	966	1680	276	169	237	1252	95	815	244	130	496	1168	536	710	Bacteria	Acidobacteriota	Acidobacteria_Gp22
3640	1854	747	1739	154	18	45	44	393	18	816	234	81	484	1844	1131	663	56	357	76	1259	8835	3988	6160	1064	467	968	3590	151	1088	513	434	416	2381	1555	3374	Bacteria	Acidobacteriota	Vicinamibacteria
3641	1854	747	1739	154	18	45	44	393	18	816	234	81	484	1844	1131	663	56	357	76	1259	8835	3988	6160	1064	467	968	3590	151	1088	513	434	416	2381	1555	3374	Bacteria	Acidobacteriota	Vicinamibacteria	Vicinamibacterales
3642	1854	747	1739	154	18	45	44	393	18	816	234	81	484	1844	1131	663	56	357	76	1259	8835	3988	6160	1064	467	968	3590	151	1088	513	434	416	2381	1555	3374	Bacteria	Acidobacteriota	Vicinamibacteria	Vicinamibacterales	Vicinamibacteraceae
3643	733	131	497	63	1	38	18	76	8	169	34	13	175	1062	525	127	53	52	2	219	3838	1677	2672	588	273	389	1763	55	458	132	152	91	979	622	1150	Bacteria	Acidobacteriota	Vicinamibacteria	Vicinamibacterales	Vicinamibacteraceae
3644	735	455	855	62	12	7	15	231	7	482	162	51	213	590	467	445	2	242	62	848	3308	1528	2462	355	143	403	1309	69	458	285	199	245	1041	685	1672	Bacteria	Acidobacteriota	Vicinamibacteria	Vicinamibacterales	Vicinamibacteraceae
-3643	386	161	387	29	5	0	11	86	3	165	38	17	96	192	139	91	1	63	12	192	1689	783	1026	121	51	176	518	27	172	96	83	80	361	248	552	Bacteria	Acidobacteriota	Vicinamibacteria	Vicinamibacterales	Vicinamibacteraceae
2252	226	50	227	23	6	1	3	11	0	33	17	11	5	29	43	17	0	94	2	61	766	197	523	70	45	54	403	21	133	60	30	63	269	118	340	Bacteria	Acidobacteriota	Acidobacteria_Gp26
2253	226	50	227	23	6	1	3	11	0	33	17	11	5	29	43	17	0	94	2	61	766	197	523	70	45	54	403	21	133	60	30	63	269	118	340	Bacteria	Acidobacteriota	Acidobacteria_Gp26
2220	826	380	547	51	11	15	23	134	9	205	70	32	12	117	112	142	1	149	7	284	1280	498	1069	155	153	157	1237	84	730	516	134	400	756	356	697	Bacteria	Acidobacteriota	Acidobacteria_Gp10
2221	826	380	547	51	11	15	23	134	9	205	70	32	12	117	112	142	1	149	7	284	1280	498	1069	155	153	157	1237	84	730	516	134	400	756	356	697	Bacteria	Acidobacteriota	Acidobacteria_Gp10
3636	645	1103	840	20	32	241	371	663	44	1174	825	171	237	752	642	1038	4	1316	368	2197	1399	755	727	2121	665	546	1136	184	742	1954	1077	645	531	548	1254	Bacteria	Acidobacteriota	Thermoanaerobaculia
3637	645	1103	840	20	32	241	371	663	44	1174	825	171	237	752	642	1038	4	1316	368	2197	1399	755	727	2121	665	546	1136	184	742	1954	1077	645	531	548	1254	Bacteria	Acidobacteriota	Thermoanaerobaculia	Thermoanaerobaculales
3638	645	1103	840	20	32	241	371	663	44	1174	825	171	237	752	642	1038	4	1316	368	2197	1399	755	727	2121	665	546	1136	184	742	1954	1077	645	531	548	1254	Bacteria	Acidobacteriota	Thermoanaerobaculia	Thermoanaerobaculales	Thermoanaerobaculaceae
3639	645	1103	840	20	32	241	371	663	44	1174	825	171	237	752	642	1038	4	1316	368	2197	1399	755	727	2121	665	546	1136	184	742	1954	1077	645	531	548	1254	Bacteria	Acidobacteriota	Thermoanaerobaculia	Thermoanaerobaculales	Thermoanaerobaculaceae
2196	45	33	22	1	0	67	0	2	24	63	10	4	5	13	17	78	0	31	0	148	228	57	852	86	82	25	104	5	25	102	70	25	47	158	112	Bacteria	Acidobacteriota	Holophagae
2197	20	25	14	0	0	3	0	2	0	60	8	4	2	2	8	51	0	31	0	118	179	40	823	17	9	18	85	4	17	15	14	13	31	151	93	Bacteria	Acidobacteriota	Holophagae	Acanthopleuribacterales
2198	20	25	14	0	0	3	0	2	0	60	8	4	2	2	8	51	0	31	0	118	179	40	823	17	9	18	85	4	17	15	14	13	31	151	93	Bacteria	Acidobacteriota	Holophagae	Acanthopleuribacterales	Acanthopleuribacteraceae
2199	19	22	6	0	0	3	0	2	0	57	7	3	2	2	8	39	0	30	0	108	121	29	648	17	9	11	61	4	12	14	12	11	25	131	64	Bacteria	Acidobacteriota	Holophagae	Acanthopleuribacterales	Acanthopleuribacteraceae
5239	1	1	6	0	0	0	0	0	0	2	1	0	0	0	0	10	0	0	0	6	34	4	113	0	0	4	15	0	2	0	0	1	1	11	22	Bacteria	Acidobacteriota	Holophagae	Acanthopleuribacterales	Acanthopleuribacteraceae
-2199	0	2	2	0	0	0	0	0	0	1	0	1	0	0	0	2	0	1	0	4	24	7	62	0	0	3	9	0	3	1	2	1	5	9	7	Bacteria	Acidobacteriota	Holophagae	Acanthopleuribacterales	Acanthopleuribacteraceae
3633	6	0	1	0	0	0	0	0	0	2	1	0	1	3	3	13	0	0	0	14	1	3	0	0	0	0	1	0	0	14	18	7	3	0	0	Bacteria	Acidobacteriota	Holophagae	Thermotomaculales
3634	6	0	1	0	0	0	0	0	0	2	1	0	1	3	3	13	0	0	0	14	1	3	0	0	0	0	1	0	0	14	18	7	3	0	0	Bacteria	Acidobacteriota	Holophagae	Thermotomaculales	Thermotomaculaceae
3635	6	0	1	0	0	0	0	0	0	2	1	0	1	3	3	13	0	0	0	14	1	3	0	0	0	0	1	0	0	14	18	7	3	0	0	Bacteria	Acidobacteriota	Holophagae	Thermotomaculales	Thermotomaculaceae
2200	4	0	0	0	0	63	0	0	24	0	0	0	1	0	0	14	0	0	0	10	3	1	3	67	70	5	2	0	2	66	32	1	1	1	3	Bacteria	Acidobacteriota	Holophagae	Holophagales
2201	4	0	0	0	0	63	0	0	24	0	0	0	1	0	0	14	0	0	0	10	3	1	3	67	70	5	2	0	2	66	32	1	1	1	3	Bacteria	Acidobacteriota	Holophagae	Holophagales	Holophagaceae
2203	4	0	0	0	0	63	0	0	0	0	0	0	1	0	0	8	0	0	0	9	3	1	3	23	20	5	2	0	2	4	3	1	1	1	2	Bacteria	Acidobacteriota	Holophagae	Holophagales	Holophagaceae
2202	0	0	0	0	0	0	0	0	24	0	0	0	0	0	0	6	0	0	0	0	0	0	0	39	48	0	0	0	0	62	29	0	0	0	1	Bacteria	Acidobacteriota	Holophagae	Holophagales	Holophagaceae
-2202	0	0	0	0	0	0	0	0	0	0	0	0	0	0	0	0	0	0	0	1	0	0	0	5	2	0	0	0	0	0	0	0	0	0	0	Bacteria	Acidobacteriota	Holophagae	Holophagales	Holophagaceae
-2197	15	8	7	1	0	1	0	0	0	1	1	0	1	8	6	0	0	0	0	6	45	13	26	2	3	2	16	1	6	7	6	4	12	6	16	Bacteria	Acidobacteriota	Holophagae	unclassified_Holophagae
2238	53	183	112	8	0	0	8	58	0	120	32	19	108	295	146	121	0	23	3	103	171	140	183	363	102	50	120	10	62	45	90	28	121	118	122	Bacteria	Acidobacteriota	Acidobacteria_Gp18
2239	53	183	112	8	0	0	8	58	0	120	32	19	108	295	146	121	0	23	3	103	171	140	183	363	102	50	120	10	62	45	90	28	121	118	122	Bacteria	Acidobacteriota	Acidobacteria_Gp18
2248	10	0	3	0	0	0	0	0	0	0	0	0	11	393	132	0	0	0	0	0	51	99	13	12	6	1	22	1	6	10	8	0	68	10	157	Bacteria	Acidobacteriota	Acidobacteria_Gp25
2249	10	0	3	0	0	0	0	0	0	0	0	0	11	393	132	0	0	0	0	0	51	99	13	12	6	1	22	1	6	10	8	0	68	10	157	Bacteria	Acidobacteriota	Acidobacteria_Gp25
3624	31	0	21	0	0	0	1	8	13	0	6	0	27	58	74	59	0	1	1	17	322	218	281	83	18	24	63	5	81	57	42	13	20	83	139	Bacteria	Acidobacteriota	Blastocatellia
3625	31	0	21	0	0	0	1	8	13	0	6	0	27	58	74	59	0	1	1	17	322	218	281	83	18	24	63	5	81	57	42	13	20	83	139	Bacteria	Acidobacteriota	Blastocatellia	Blastocatellales
3626	16	0	16	0	0	0	1	8	13	0	0	0	0	20	3	41	0	1	0	14	245	40	129	4	3	9	60	5	67	48	35	7	9	49	43	Bacteria	Acidobacteriota	Blastocatellia	Blastocatellales	Blastocatellaceae
3627	13	0	10	0	0	0	1	6	2	0	0	0	0	9	0	22	0	0	0	11	180	28	100	1	1	7	46	5	39	37	24	6	4	39	34	Bacteria	Acidobacteriota	Blastocatellia	Blastocatellales	Blastocatellaceae
2817	1	0	4	0	0	0	0	1	0	0	0	0	0	8	1	12	0	0	0	3	26	4	17	1	0	0	8	0	15	4	5	0	3	4	5	Bacteria	Acidobacteriota	Blastocatellia	Blastocatellales	Blastocatellaceae
3628	0	0	0	0	0	0	0	0	10	0	0	0	0	1	2	1	0	0	0	0	0	0	0	0	2	0	0	0	0	0	1	0	0	0	0	Bacteria	Acidobacteriota	Blastocatellia	Blastocatellales	Blastocatellaceae
-3627	2	0	2	0	0	0	0	1	1	0	0	0	0	2	0	6	0	1	0	0	39	8	12	2	0	2	6	0	13	7	5	1	2	6	4	Bacteria	Acidobacteriota	Blastocatellia	Blastocatellales	Blastocatellaceae
3632	5	0	2	0	0	0	0	0	0	0	1	0	12	15	15	0	0	0	0	1	10	35	52	5	6	5	0	0	8	4	1	0	3	14	27	Bacteria	Acidobacteriota	Blastocatellia	Blastocatellales	Pyrinomonadaceae
3240	5	0	2	0	0	0	0	0	0	0	1	0	12	15	15	0	0	0	0	1	10	35	52	5	6	5	0	0	8	4	1	0	3	14	27	Bacteria	Acidobacteriota	Blastocatellia	Blastocatellales	Pyrinomonadaceae
3629	6	0	0	0	0	0	0	0	0	0	3	0	1	8	13	15	0	0	1	0	20	43	33	57	7	4	2	0	1	1	3	1	1	7	15	Bacteria	Acidobacteriota	Blastocatellia	Blastocatellales	Arenimicrobiaceae
3630	6	0	0	0	0	0	0	0	0	0	3	0	1	8	13	15	0	0	1	0	19	43	33	56	7	4	2	0	1	1	3	1	1	7	15	Bacteria	Acidobacteriota	Blastocatellia	Blastocatellales	Arenimicrobiaceae
3631	0	0	0	0	0	0	0	0	0	0	0	0	0	0	0	0	0	0	0	0	0	0	0	1	0	0	0	0	0	0	0	0	0	0	0	Bacteria	Acidobacteriota	Blastocatellia	Blastocatellales	Arenimicrobiaceae
-3630	0	0	0	0	0	0	0	0	0	0	0	0	0	0	0	0	0	0	0	0	1	0	0	0	0	0	0	0	0	0	0	0	0	0	0	Bacteria	Acidobacteriota	Blastocatellia	Blastocatellales	Arenimicrobiaceae
-3626	4	0	3	0	0	0	0	0	0	0	2	0	14	15	43	3	0	0	0	2	47	100	67	17	2	6	1	0	5	4	3	5	7	13	54	Bacteria	Acidobacteriota	Blastocatellia	Blastocatellales	unclassified_Blastocatellales
2206	24	1	10	5	5	0	9	1	6	0	9	3	957	3943	304	3	12	72	1	6	172	930	434	9113	3320	40	115	9	58	265	202	36	79	77	476	Bacteria	Acidobacteriota	Acidobacteria_Gp2
2207	24	1	10	5	5	0	9	1	6	0	9	3	957	3943	304	3	12	72	1	6	172	930	434	9113	3320	40	115	9	58	265	202	36	79	77	476	Bacteria	Acidobacteriota	Acidobacteria_Gp2
2222	2	0	2	0	0	0	0	0	0	0	0	0	0	2	0	0	0	0	0	0	14	2	1	1	1	0	2	0	0	0	1	0	4	1	4	Bacteria	Acidobacteriota	Acidobacteria_Gp11
2223	2	0	2	0	0	0	0	0	0	0	0	0	0	2	0	0	0	0	0	0	14	2	1	1	1	0	2	0	0	0	1	0	4	1	4	Bacteria	Acidobacteriota	Acidobacteria_Gp11
2216	5	1	8	1	0	0	0	10	0	3	0	0	8	24	21	23	0	3	10	19	77	14	61	123	53	15	25	2	3	47	44	0	4	21	59	Bacteria	Acidobacteriota	Acidobacteria_Gp7
2217	5	1	8	1	0	0	0	10	0	3	0	0	8	24	21	23	0	3	10	19	77	14	61	123	53	15	25	2	3	47	44	0	4	21	59	Bacteria	Acidobacteriota	Acidobacteria_Gp7
2232	0	0	2	0	0	0	0	0	0	0	0	0	0	1	0	1	0	0	0	2	2	1	4	1	0	1	1	0	4	0	2	0	1	1	8	Bacteria	Acidobacteriota	Acidobacteria_Gp17
2233	0	0	2	0	0	0	0	0	0	0	0	0	0	1	0	1	0	0	0	2	2	1	4	1	0	1	1	0	4	0	2	0	1	1	8	Bacteria	Acidobacteriota	Acidobacteria_Gp17
2224	0	0	0	0	0	0	0	0	0	0	0	0	8	11	5	0	0	0	0	0	5	1	3	65	10	1	4	0	0	0	2	0	4	1	13	Bacteria	Acidobacteriota	Acidobacteria_Gp13
2225	0	0	0	0	0	0	0	0	0	0	0	0	8	11	5	0	0	0	0	0	5	1	3	65	10	1	4	0	0	0	2	0	4	1	13	Bacteria	Acidobacteriota	Acidobacteria_Gp13
2208	0	0	0	0	0	0	0	0	0	0	0	0	0	3	0	0	0	4	0	0	0	1	3	67	14	2	1	0	1	2	2	1	1	0	6	Bacteria	Acidobacteriota	Acidobacteria_Gp3
2209	0	0	0	0	0	0	0	0	0	0	0	0	0	3	0	0	0	4	0	0	0	1	3	67	14	2	1	0	1	2	2	1	1	0	6	Bacteria	Acidobacteriota	Acidobacteria_Gp3
2214	0	0	0	0	0	0	0	0	0	0	0	0	0	1	1	1	0	0	0	0	0	1	1	7	4	1	0	0	1	0	0	0	0	0	1	Bacteria	Acidobacteriota	Acidobacteria_Gp6
2215	0	0	0	0	0	0	0	0	0	0	0	0	0	1	1	1	0	0	0	0	0	1	1	7	4	1	0	0	1	0	0	0	0	0	1	Bacteria	Acidobacteriota	Acidobacteria_Gp6
2210	0	0	0	0	0	0	0	0	0	0	0	0	0	1	3	0	0	0	0	1	0	2	0	0	5	0	1	0	0	0	0	0	0	0	0	Bacteria	Acidobacteriota	Acidobacteria_Gp4
2211	0	0	0	0	0	0	0	0	0	0	0	0	0	1	3	0	0	0	0	1	0	2	0	0	5	0	1	0	0	0	0	0	0	0	0	Bacteria	Acidobacteriota	Acidobacteria_Gp4
2204	0	0	0	0	0	0	0	0	0	0	0	0	0	0	0	0	0	0	0	0	0	0	0	24	15	0	0	0	0	0	0	0	0	0	0	Bacteria	Acidobacteriota	Acidobacteria_Gp1
2205	0	0	0	0	0	0	0	0	0	0	0	0	0	0	0	0	0	0	0	0	0	0	0	24	15	0	0	0	0	0	0	0	0	0	0	Bacteria	Acidobacteriota	Acidobacteria_Gp1
-2196	3882	1313	2634	132	16	55	90	397	18	716	346	151	682	6919	1365	598	6	531	107	1071	9657	5636	7740	2923	832	794	3119	240	1430	933	503	528	3181	1663	3491	Bacteria	Acidobacteriota	unclassified_Acidobacteriota
841	112365	118967	173717	9271	7707	34389	49175	55348	17896	139595	75553	135756	47445	227485	94345	47728	98257	158971	205765	147083	366433	136734	238089	241823	143498	115119	255518	27470	122146	146351	63798	88237	164107	79523	210179	Bacteria	Pseudomonadota
842	25771	12253	32095	2433	883	1787	2430	3780	869	10861	7083	7116	8812	54341	24313	6692	4774	10148	12753	31031	109397	33550	74490	23551	11551	13838	46742	2709	13408	15506	8357	7751	28961	17782	53002	Bacteria	Pseudomonadota	Alphaproteobacteria
1069	12690	3290	11109	807	114	126	197	637	24	1085	740	535	1636	18010	5473	862	158	1465	524	14284	51649	12601	32158	7049	2763	2926	19193	846	4416	3139	1793	1826	11047	6577	20931	Bacteria	Pseudomonadota	Alphaproteobacteria	Rhodospirillales
1101	6106	865	3709	310	28	24	21	51	9	264	93	159	360	4575	1365	101	11	186	20	1493	12166	3148	6802	2480	871	776	8349	285	1653	728	485	376	4059	1410	4894	Bacteria	Pseudomonadota	Alphaproteobacteria	Rhodospirillales	Rhodospirillaceae
4189	1787	162	1035	97	2	8	1	12	1	24	15	10	33	239	171	5	2	4	0	238	2874	586	1285	19	22	62	1467	31	191	70	62	69	1343	252	678	Bacteria	Pseudomonadota	Alphaproteobacteria	Rhodospirillales	Rhodospirillaceae
3618	284	19	123	9	1	0	0	0	0	138	1	3	32	1922	53	7	0	33	5	35	240	76	238	1113	308	68	428	21	105	115	48	19	134	47	152	Bacteria	Pseudomonadota	Alphaproteobacteria	Rhodospirillales	Rhodospirillaceae
5026	420	13	160	16	0	0	0	0	0	1	1	1	16	52	56	2	0	2	0	43	464	273	400	27	20	31	723	17	117	20	12	11	182	98	249	Bacteria	Pseudomonadota	Alphaproteobacteria	Rhodospirillales	Rhodospirillaceae
1112	24	3	12	1	0	1	0	0	1	0	2	1	5	8	13	0	1	2	2	4	32	17	21	13	1	2	33	3	9	9	6	0	20	5	29	Bacteria	Pseudomonadota	Alphaproteobacteria	Rhodospirillales	Rhodospirillaceae
5022	80	86	61	5	1	2	1	2	0	35	13	35	2	56	42	3	0	6	0	92	550	57	220	4	9	27	85	10	56	45	17	21	95	37	137	Bacteria	Pseudomonadota	Alphaproteobacteria	Rhodospirillales	Rhodospirillaceae
3298	11	1	20	0	0	0	0	0	0	0	0	0	0	1	2	0	0	2	0	1	19	6	12	5	5	5	23	0	0	3	1	0	13	1	6	Bacteria	Pseudomonadota	Alphaproteobacteria	Rhodospirillales	Rhodospirillaceae
3613	24	11	22	0	0	0	0	0	0	1	0	0	0	34	16	2	0	2	1	30	138	38	163	3	0	6	33	0	2	4	6	0	14	34	464	Bacteria	Pseudomonadota	Alphaproteobacteria	Rhodospirillales	Rhodospirillaceae
3612	2	0	0	0	0	0	0	0	0	0	0	0	0	0	0	0	0	0	0	23	0	0	0	0	0	1	0	0	0	0	1	0	0	0	1	Bacteria	Pseudomonadota	Alphaproteobacteria	Rhodospirillales	Rhodospirillaceae
5023	1	0	0	0	1	0	0	0	0	0	0	0	0	0	1	0	0	0	0	0	3	2	0	0	0	1	1	1	0	2	0	0	0	0	0	Bacteria	Pseudomonadota	Alphaproteobacteria	Rhodospirillales	Rhodospirillaceae
5024	0	9	0	0	0	0	9	0	0	0	0	0	0	5	0	0	0	0	0	0	0	0	0	61	79	1	4	0	0	11	3	0	0	0	4	Bacteria	Pseudomonadota	Alphaproteobacteria	Rhodospirillales	Rhodospirillaceae
1111	0	0	0	0	0	0	0	1	0	0	0	0	0	0	0	0	0	0	0	0	0	0	0	3	4	3	0	0	0	0	0	0	0	0	0	Bacteria	Pseudomonadota	Alphaproteobacteria	Rhodospirillales	Rhodospirillaceae
1125	0	0	0	0	0	0	0	1	5	0	0	0	1	1	4	0	0	0	0	0	2	1	0	29	10	12	0	0	0	0	0	0	0	0	0	Bacteria	Pseudomonadota	Alphaproteobacteria	Rhodospirillales	Rhodospirillaceae
1110	0	0	0	0	0	0	0	0	0	0	5	0	0	0	0	0	0	0	0	0	0	0	0	0	0	0	0	0	0	0	0	0	0	0	0	Bacteria	Pseudomonadota	Alphaproteobacteria	Rhodospirillales	Rhodospirillaceae
1114	0	0	0	0	0	0	0	0	0	0	0	64	0	0	0	0	0	0	0	0	0	0	0	0	0	7	0	0	0	0	0	1	0	0	0	Bacteria	Pseudomonadota	Alphaproteobacteria	Rhodospirillales	Rhodospirillaceae
5028	0	0	0	0	0	0	0	0	0	0	0	0	0	20	0	0	1	0	0	0	0	0	1	0	2	0	0	0	0	2	22	0	0	0	0	Bacteria	Pseudomonadota	Alphaproteobacteria	Rhodospirillales	Rhodospirillaceae
1107	0	0	0	0	0	0	0	0	0	0	0	0	0	2	10	11	0	0	0	1	0	0	1	5	11	4	2	0	0	4	70	0	0	0	5	Bacteria	Pseudomonadota	Alphaproteobacteria	Rhodospirillales	Rhodospirillaceae
1118	0	0	0	0	0	0	0	0	0	0	0	0	0	0	0	1	0	0	0	0	1	0	0	0	0	0	0	0	0	0	0	0	1	0	0	Bacteria	Pseudomonadota	Alphaproteobacteria	Rhodospirillales	Rhodospirillaceae
964	0	0	0	0	0	0	0	0	0	0	0	0	0	0	0	0	0	0	0	6	0	1	0	0	0	0	0	0	0	0	0	0	0	0	1	Bacteria	Pseudomonadota	Alphaproteobacteria	Rhodospirillales	Rhodospirillaceae
1121	0	0	0	0	0	0	0	0	0	0	0	0	0	0	0	0	0	0	0	0	6	0	0	0	0	0	0	0	0	0	0	0	1	0	1	Bacteria	Pseudomonadota	Alphaproteobacteria	Rhodospirillales	Rhodospirillaceae
1123	0	0	0	0	0	0	0	0	0	0	0	0	0	0	0	0	0	0	0	0	0	0	0	0	0	0	0	0	0	0	1	0	0	0	0	Bacteria	Pseudomonadota	Alphaproteobacteria	Rhodospirillales	Rhodospirillaceae
1103	0	0	0	0	0	0	0	0	0	0	0	0	0	0	0	0	0	0	0	0	0	0	0	0	0	0	0	0	0	0	1	0	0	0	0	Bacteria	Pseudomonadota	Alphaproteobacteria	Rhodospirillales	Rhodospirillaceae
-1102	3473	561	2276	182	23	13	10	35	2	65	56	45	271	2235	997	70	7	135	12	1020	7837	2091	4461	1198	400	546	5550	202	1173	443	235	255	2256	936	3167	Bacteria	Pseudomonadota	Alphaproteobacteria	Rhodospirillales	Rhodospirillaceae
4445	40	0	7	0	0	0	0	0	0	0	0	0	0	0	0	5	0	0	0	29	95	5	38	0	0	2	10	0	3	1	0	0	9	15	234	Bacteria	Pseudomonadota	Alphaproteobacteria	Rhodospirillales	Terasakiellaceae
939	40	0	7	0	0	0	0	0	0	0	0	0	0	0	0	5	0	0	0	29	95	5	38	0	0	2	10	0	3	1	0	0	9	15	234	Bacteria	Pseudomonadota	Alphaproteobacteria	Rhodospirillales	Terasakiellaceae
862	31	7	7	2	0	1	2	1	0	2	12	4	2	6	10	4	1	0	2	20	228	8	61	0	1	20	35	2	14	0	8	0	10	10	137	Bacteria	Pseudomonadota	Alphaproteobacteria	Rhodospirillales	Kiloniellaceae
4242	1	3	1	0	0	0	1	1	0	1	4	0	1	5	5	0	1	0	1	4	44	0	1	0	0	2	3	0	0	0	0	0	1	2	4	Bacteria	Pseudomonadota	Alphaproteobacteria	Rhodospirillales	Kiloniellaceae
3607	1	0	1	1	0	1	0	0	0	0	0	0	1	0	0	0	0	0	0	0	0	2	0	0	0	0	1	0	0	0	0	0	0	0	0	Bacteria	Pseudomonadota	Alphaproteobacteria	Rhodospirillales	Kiloniellaceae
4298	14	0	1	1	0	0	0	0	0	0	0	0	0	0	0	2	0	0	1	10	9	0	10	0	0	4	12	1	4	0	5	0	2	0	5	Bacteria	Pseudomonadota	Alphaproteobacteria	Rhodospirillales	Kiloniellaceae
5020	4	0	0	0	0	0	0	0	0	0	0	0	0	0	5	1	0	0	0	0	15	1	12	0	0	0	0	0	1	0	0	0	4	1	83	Bacteria	Pseudomonadota	Alphaproteobacteria	Rhodospirillales	Kiloniellaceae
3063	4	1	2	0	0	0	0	0	0	0	0	0	0	0	0	0	0	0	0	1	82	2	23	0	0	4	9	1	7	0	0	0	1	3	28	Bacteria	Pseudomonadota	Alphaproteobacteria	Rhodospirillales	Kiloniellaceae
863	1	0	0	0	0	0	0	0	0	0	0	0	0	0	0	0	0	0	0	0	0	0	0	0	0	0	0	0	0	0	0	0	0	0	0	Bacteria	Pseudomonadota	Alphaproteobacteria	Rhodospirillales	Kiloniellaceae
4105	315	319	764	58	13	1	7	92	4	238	56	47	491	1808	1187	268	3	796	149	7511	6416	2690	8507	638	349	323	967	95	415	711	155	511	1585	1457	2927	Bacteria	Pseudomonadota	Alphaproteobacteria	Rhodospirillales	Geminicoccaceae
4106	237	311	573	53	13	0	4	58	1	148	26	30	486	1785	1095	69	2	243	64	1188	3157	2123	4363	205	105	126	493	44	186	238	50	119	772	756	2253	Bacteria	Pseudomonadota	Alphaproteobacteria	Rhodospirillales	Geminicoccaceae
1105	76	7	188	5	0	1	3	33	3	90	29	16	2	12	81	199	1	551	85	6312	3223	542	4105	431	242	195	466	51	228	467	105	391	806	692	657	Bacteria	Pseudomonadota	Alphaproteobacteria	Rhodospirillales	Geminicoccaceae
1173	0	0	0	0	0	0	0	0	0	0	0	0	0	0	5	0	0	0	0	0	0	0	0	0	0	1	0	0	0	1	0	0	0	0	0	Bacteria	Pseudomonadota	Alphaproteobacteria	Rhodospirillales	Geminicoccaceae
4439	2090	1176	2469	238	43	61	54	222	8	338	302	164	154	1651	1059	178	3	193	49	2898	15834	2459	7551	172	181	443	3447	161	808	440	231	526	2480	1803	6286	Bacteria	Pseudomonadota	Alphaproteobacteria	Rhodospirillales	Rhodovibrionaceae
3614	1092	436	1140	100	13	36	15	94	4	104	161	121	89	920	651	46	2	95	2	843	6230	1303	2955	88	96	260	1746	105	523	270	137	307	1164	763	2005	Bacteria	Pseudomonadota	Alphaproteobacteria	Rhodospirillales	Rhodovibrionaceae
1116	455	531	770	100	23	8	34	84	2	175	94	7	7	312	117	116	0	61	45	1757	5786	406	2599	52	52	75	778	34	122	87	35	133	752	555	2790	Bacteria	Pseudomonadota	Alphaproteobacteria	Rhodospirillales	Rhodovibrionaceae
1128	1	0	6	0	0	0	0	0	0	0	0	0	4	2	2	3	0	0	0	7	21	1	34	0	0	0	4	0	0	0	8	0	2	1	9	Bacteria	Pseudomonadota	Alphaproteobacteria	Rhodospirillales	Rhodovibrionaceae
2902	0	0	0	0	0	0	0	0	0	0	0	0	0	1	1	0	0	0	0	0	5	3	0	0	0	1	1	0	0	0	0	0	2	1	3	Bacteria	Pseudomonadota	Alphaproteobacteria	Rhodospirillales	Rhodovibrionaceae
4447	73	23	91	1	0	0	0	16	0	1	0	0	15	27	22	37	0	0	0	104	207	102	145	0	3	11	120	9	48	16	32	7	39	44	188	Bacteria	Pseudomonadota	Alphaproteobacteria	Rhodospirillales	Thalassospiraceae
3611	32	2	31	1	0	0	0	8	0	0	0	0	4	0	1	11	0	0	0	31	43	11	38	0	1	8	37	1	13	1	6	3	7	6	68	Bacteria	Pseudomonadota	Alphaproteobacteria	Rhodospirillales	Thalassospiraceae
3315	24	19	38	0	0	0	0	0	0	1	0	0	2	16	16	11	0	0	0	9	18	29	24	0	0	1	12	4	13	8	9	3	9	9	12	Bacteria	Pseudomonadota	Alphaproteobacteria	Rhodospirillales	Thalassospiraceae
2888	5	0	8	0	0	0	0	7	0	0	0	0	2	6	1	2	0	0	0	46	100	22	37	0	2	0	30	2	12	1	4	0	13	17	50	Bacteria	Pseudomonadota	Alphaproteobacteria	Rhodospirillales	Thalassospiraceae
1127	3	0	0	0	0	0	0	0	0	0	0	0	0	0	1	6	0	0	0	0	4	0	0	0	0	1	2	0	0	0	0	0	0	0	3	Bacteria	Pseudomonadota	Alphaproteobacteria	Rhodospirillales	Thalassospiraceae
-4440	542	209	553	38	7	17	5	44	2	59	47	36	54	416	288	13	1	37	2	291	3792	746	1963	32	33	107	918	22	163	83	51	86	560	483	1479	Bacteria	Pseudomonadota	Alphaproteobacteria	Rhodospirillales	Rhodovibrionaceae
4443	11	4	7	0	0	0	0	2	0	0	0	0	1	0	6	4	0	4	0	3	18	8	15	7	2	8	48	4	21	1	2	6	14	4	6	Bacteria	Pseudomonadota	Alphaproteobacteria	Rhodospirillales	Stellaceae
2901	7	2	3	0	0	0	0	2	0	0	0	0	1	0	3	4	0	1	0	2	13	5	12	4	0	5	33	3	13	0	1	4	7	2	4	Bacteria	Pseudomonadota	Alphaproteobacteria	Rhodospirillales	Stellaceae
-863	6	3	2	0	0	0	1	0	0	1	8	4	0	1	0	1	0	0	0	5	78	3	15	0	1	10	10	0	2	0	3	0	2	4	17	Bacteria	Pseudomonadota	Alphaproteobacteria	Rhodospirillales	Kiloniellaceae
-4448	9	2	14	0	0	0	0	1	0	0	0	0	7	5	3	7	0	0	0	18	42	40	46	0	0	1	39	2	10	6	13	1	10	12	55	Bacteria	Pseudomonadota	Alphaproteobacteria	Rhodospirillales	Thalassospiraceae
4446	23	12	21	4	6	0	0	0	0	4	0	0	3	4	4	6	0	0	0	120	113	36	176	0	2	5	14	0	9	1	6	13	20	26	132	Bacteria	Pseudomonadota	Alphaproteobacteria	Rhodospirillales	Thalassobaculaceae
1113	21	0	8	0	1	0	0	0	0	4	0	0	2	0	0	5	0	0	0	103	39	13	21	0	2	0	4	0	5	0	1	12	9	3	52	Bacteria	Pseudomonadota	Alphaproteobacteria	Rhodospirillales	Thalassobaculaceae
1126	2	12	12	4	5	0	0	0	0	0	0	0	1	4	2	1	0	0	0	17	72	21	149	0	0	5	7	0	4	1	5	1	10	22	71	Bacteria	Pseudomonadota	Alphaproteobacteria	Rhodospirillales	Thalassobaculaceae
1115	0	0	1	0	0	0	0	0	0	0	0	0	0	0	2	0	0	0	0	0	2	0	1	0	0	0	2	0	0	0	0	0	1	0	0	Bacteria	Pseudomonadota	Alphaproteobacteria	Rhodospirillales	Thalassobaculaceae
-4444	4	2	4	0	0	0	0	0	0	0	0	0	0	0	3	0	0	3	0	1	5	3	3	3	2	3	15	1	8	1	1	2	7	2	2	Bacteria	Pseudomonadota	Alphaproteobacteria	Rhodospirillales	Stellaceae
4427	13	0	14	1	1	0	1	2	0	18	5	2	36	1092	31	1	0	31	6	5	92	7	86	698	199	34	50	8	20	72	41	15	8	20	68	Bacteria	Pseudomonadota	Alphaproteobacteria	Rhodospirillales	Azospirillaceae
5018	1	0	1	0	0	0	0	0	0	7	2	0	9	178	4	0	0	0	0	1	15	2	1	117	34	0	3	0	0	3	6	0	0	1	7	Bacteria	Pseudomonadota	Alphaproteobacteria	Rhodospirillales	Azospirillaceae
5019	3	0	1	0	0	0	0	0	0	0	0	0	0	92	8	1	0	0	1	0	14	0	6	51	16	5	2	0	2	5	1	0	0	0	4	Bacteria	Pseudomonadota	Alphaproteobacteria	Rhodospirillales	Azospirillaceae
5027	0	0	0	0	0	0	0	0	0	0	0	0	0	11	0	0	0	0	0	0	3	0	12	2	2	1	1	1	0	2	1	0	0	5	11	Bacteria	Pseudomonadota	Alphaproteobacteria	Rhodospirillales	Azospirillaceae
1106	0	0	0	0	0	0	0	0	0	0	0	0	0	0	6	0	0	0	0	0	0	0	0	0	0	0	0	0	0	0	0	0	0	0	0	Bacteria	Pseudomonadota	Alphaproteobacteria	Rhodospirillales	Azospirillaceae
1124	0	0	0	0	0	0	0	0	0	0	0	0	0	0	0	0	0	26	0	0	0	0	0	31	10	7	14	4	12	40	0	13	0	0	2	Bacteria	Pseudomonadota	Alphaproteobacteria	Rhodospirillales	Azospirillaceae
1102	0	0	0	0	0	0	0	0	0	0	0	0	0	0	0	0	0	0	3	0	0	0	0	0	0	8	1	0	0	1	0	0	1	0	0	Bacteria	Pseudomonadota	Alphaproteobacteria	Rhodospirillales	Azospirillaceae
3301	0	0	0	0	0	0	0	0	0	0	0	0	0	0	0	0	0	0	0	0	0	0	0	3	3	0	0	0	0	0	0	0	0	0	0	Bacteria	Pseudomonadota	Alphaproteobacteria	Rhodospirillales	Azospirillaceae
-4428	9	0	12	1	1	0	1	2	0	11	3	2	27	811	13	0	0	5	2	4	60	5	67	494	134	13	29	3	6	21	33	2	7	14	44	Bacteria	Pseudomonadota	Alphaproteobacteria	Rhodospirillales	Azospirillaceae
1070	4	4	5	0	2	0	50	35	0	1	33	96	8	4880	76	27	35	20	246	54	33	27	18	704	448	39	46	4	11	446	227	8	14	9	48	Bacteria	Pseudomonadota	Alphaproteobacteria	Rhodospirillales	Acetobacteraceae
4073	1	0	0	0	0	0	0	0	0	0	4	1	1	537	5	0	0	0	7	2	1	0	1	78	57	0	3	1	0	26	14	1	0	0	0	Bacteria	Pseudomonadota	Alphaproteobacteria	Rhodospirillales	Acetobacteraceae
1076	0	0	1	0	0	0	0	0	0	0	0	0	0	87	1	0	0	0	0	0	0	0	0	10	11	0	0	0	0	5	2	0	0	0	9	Bacteria	Pseudomonadota	Alphaproteobacteria	Rhodospirillales	Acetobacteraceae
5506	0	0	0	0	0	0	3	0	0	0	0	0	0	6	1	3	18	9	1	0	0	0	0	3	3	2	9	0	2	6	0	0	0	0	0	Bacteria	Pseudomonadota	Alphaproteobacteria	Rhodospirillales	Acetobacteraceae
1089	0	0	0	0	0	0	1	0	0	0	0	0	0	0	0	0	0	0	0	0	0	0	0	0	0	0	0	0	0	0	0	0	0	0	0	Bacteria	Pseudomonadota	Alphaproteobacteria	Rhodospirillales	Acetobacteraceae
4345	0	0	0	0	0	0	0	4	0	0	0	17	0	24	3	1	0	0	0	0	1	0	0	48	45	1	2	0	1	10	14	0	0	1	1	Bacteria	Pseudomonadota	Alphaproteobacteria	Rhodospirillales	Acetobacteraceae
1075	0	0	0	0	0	0	0	1	0	0	0	33	1	339	2	2	0	0	2	2	1	0	0	43	12	0	2	0	0	10	2	0	0	4	1	Bacteria	Pseudomonadota	Alphaproteobacteria	Rhodospirillales	Acetobacteraceae
5013	0	0	0	0	0	0	0	0	0	0	6	0	0	20	0	0	0	0	1	0	0	0	0	0	0	0	1	0	0	1	1	0	0	0	0	Bacteria	Pseudomonadota	Alphaproteobacteria	Rhodospirillales	Acetobacteraceae
1073	0	0	0	0	0	0	0	0	0	0	1	1	0	1348	6	0	0	0	0	0	1	0	0	1	18	0	3	0	1	16	28	1	0	0	12	Bacteria	Pseudomonadota	Alphaproteobacteria	Rhodospirillales	Acetobacteraceae
3616	0	0	0	0	0	0	0	0	0	0	0	0	1	0	0	0	0	0	0	0	0	1	0	0	0	0	0	0	0	0	0	0	1	0	0	Bacteria	Pseudomonadota	Alphaproteobacteria	Rhodospirillales	Acetobacteraceae
1084	0	0	0	0	0	0	0	0	0	0	0	0	0	5	0	0	0	0	0	1	0	0	0	51	46	1	2	0	0	3	4	0	0	0	0	Bacteria	Pseudomonadota	Alphaproteobacteria	Rhodospirillales	Acetobacteraceae
1093	0	0	0	0	0	0	0	0	0	0	0	0	0	4	2	1	1	0	0	1	0	0	0	0	0	0	0	0	0	0	2	0	0	0	0	Bacteria	Pseudomonadota	Alphaproteobacteria	Rhodospirillales	Acetobacteraceae
1090	0	0	0	0	0	0	0	0	0	0	0	0	0	49	0	0	0	0	0	1	1	0	0	59	27	1	1	0	0	106	21	1	1	0	1	Bacteria	Pseudomonadota	Alphaproteobacteria	Rhodospirillales	Acetobacteraceae
5016	0	0	0	0	0	0	0	0	0	0	0	0	0	2	1	0	0	0	0	0	0	0	0	0	0	0	0	0	0	0	0	0	0	0	0	Bacteria	Pseudomonadota	Alphaproteobacteria	Rhodospirillales	Acetobacteraceae
3615	0	0	0	0	0	0	0	0	0	0	0	0	0	1	1	1	4	4	0	0	0	0	1	0	0	0	1	0	0	0	1	0	0	0	0	Bacteria	Pseudomonadota	Alphaproteobacteria	Rhodospirillales	Acetobacteraceae
2921	0	0	0	0	0	0	0	0	0	0	0	0	0	1	0	0	0	0	0	0	1	0	0	0	0	0	0	0	0	0	1	0	0	0	0	Bacteria	Pseudomonadota	Alphaproteobacteria	Rhodospirillales	Acetobacteraceae
2836	0	0	0	0	0	0	0	0	0	0	0	0	0	1	0	0	0	0	6	1	0	0	0	8	2	0	2	0	0	5	1	0	1	0	0	Bacteria	Pseudomonadota	Alphaproteobacteria	Rhodospirillales	Acetobacteraceae
4367	0	0	0	0	0	0	0	0	0	0	0	0	0	0	1	0	0	0	0	0	0	0	0	0	0	0	0	0	0	0	0	0	0	0	0	Bacteria	Pseudomonadota	Alphaproteobacteria	Rhodospirillales	Acetobacteraceae
4131	0	0	0	0	0	0	0	0	0	0	0	0	0	0	0	1	0	0	0	0	0	0	0	0	0	0	0	0	0	1	0	0	0	0	0	Bacteria	Pseudomonadota	Alphaproteobacteria	Rhodospirillales	Acetobacteraceae
1085	0	0	0	0	0	0	0	0	0	0	0	0	0	0	0	0	0	0	4	0	0	0	0	0	0	0	0	0	0	0	0	0	0	0	0	Bacteria	Pseudomonadota	Alphaproteobacteria	Rhodospirillales	Acetobacteraceae
1081	0	0	0	0	0	0	0	0	0	0	0	0	0	0	0	0	0	0	0	0	0	1	0	0	0	0	0	0	0	4	0	0	0	0	0	Bacteria	Pseudomonadota	Alphaproteobacteria	Rhodospirillales	Acetobacteraceae
3407	0	0	0	0	0	0	0	0	0	0	0	0	0	0	0	0	0	0	0	0	0	0	0	0	1	0	0	0	0	1	0	0	0	0	0	Bacteria	Pseudomonadota	Alphaproteobacteria	Rhodospirillales	Acetobacteraceae
1091	0	0	0	0	0	0	0	0	0	0	0	0	0	0	0	0	0	0	0	0	0	0	0	0	0	3	0	0	0	0	0	0	0	0	0	Bacteria	Pseudomonadota	Alphaproteobacteria	Rhodospirillales	Acetobacteraceae
1078	0	0	0	0	0	0	0	0	0	0	0	0	0	0	0	0	0	0	0	0	0	0	0	0	0	1	0	0	0	0	0	0	0	0	0	Bacteria	Pseudomonadota	Alphaproteobacteria	Rhodospirillales	Acetobacteraceae
-1071	3	4	4	0	2	0	46	30	0	1	22	44	5	2456	53	18	12	7	225	46	27	25	16	403	226	30	20	3	7	252	136	5	11	4	24	Bacteria	Pseudomonadota	Alphaproteobacteria	Rhodospirillales	Acetobacteraceae
-4106	2	1	3	0	0	0	0	1	0	0	1	1	3	11	6	0	0	2	0	11	36	25	39	2	2	1	8	0	1	5	0	1	7	9	17	Bacteria	Pseudomonadota	Alphaproteobacteria	Rhodospirillales	Geminicoccaceae
4438	0	0	0	0	1	17	11	94	0	0	11	0	7	82	1	3	48	0	19	4	11	2	0	26	40	15	1	0	0	10	18	1	0	0	1	Bacteria	Pseudomonadota	Alphaproteobacteria	Rhodospirillales	Reyranellaceae
3308	0	0	0	0	1	17	11	94	0	0	11	0	7	82	1	3	48	0	19	4	11	2	0	26	40	15	1	0	0	10	18	1	0	0	1	Bacteria	Pseudomonadota	Alphaproteobacteria	Rhodospirillales	Reyranellaceae
-4447	0	0	0	0	0	0	0	0	0	0	0	0	0	0	0	0	0	0	0	0	0	2	5	0	0	0	1	0	0	0	0	0	0	1	9	Bacteria	Pseudomonadota	Alphaproteobacteria	Rhodospirillales	Thalassobaculaceae
-1070	3984	880	4015	193	20	22	51	122	3	219	228	63	559	3885	1712	228	57	235	33	2043	16436	4109	8759	2324	667	1250	6106	278	1414	713	588	363	2809	1779	6010	Bacteria	Pseudomonadota	Alphaproteobacteria	Rhodospirillales	unclassified_Rhodospirillales
870	5984	6007	12928	1217	426	245	680	1887	375	4408	2827	2633	5565	23308	13845	2524	842	3281	3497	6808	29091	13497	27527	9005	4357	4620	14062	831	3926	5291	3249	2783	11107	7233	19002	Bacteria	Pseudomonadota	Alphaproteobacteria	Hyphomicrobiales
908	1494	2627	2848	555	169	42	187	890	26	1529	1108	720	1664	7000	5292	690	78	925	118	2167	6323	3542	6562	1024	575	949	3980	229	1150	1425	734	900	4177	2285	4666	Bacteria	Pseudomonadota	Alphaproteobacteria	Hyphomicrobiales	Hyphomicrobiaceae
3313	498	1431	1343	336	104	10	81	397	11	621	537	254	1243	4187	2679	401	4	407	11	884	1996	881	1877	403	196	352	1821	93	415	652	246	376	2233	837	1843	Bacteria	Pseudomonadota	Alphaproteobacteria	Hyphomicrobiales	Hyphomicrobiaceae
916	814	908	1137	142	49	28	65	379	9	773	495	292	188	1273	1740	216	23	376	79	1032	3284	1999	3515	352	191	431	1486	118	583	573	341	434	1363	1126	1663	Bacteria	Pseudomonadota	Alphaproteobacteria	Hyphomicrobiales	Hyphomicrobiaceae
3312	11	47	30	2	0	0	0	0	0	20	0	1	11	11	37	9	0	3	0	8	102	24	239	2	2	3	13	0	2	5	2	2	27	47	269	Bacteria	Pseudomonadota	Alphaproteobacteria	Hyphomicrobiales	Hyphomicrobiaceae
3314	11	20	55	14	2	0	13	7	0	28	4	0	56	316	106	2	0	5	0	45	120	112	181	18	9	19	157	1	8	13	10	4	137	43	134	Bacteria	Pseudomonadota	Alphaproteobacteria	Hyphomicrobiales	Hyphomicrobiaceae
921	4	0	7	4	0	0	0	13	0	10	2	109	7	464	231	6	0	22	10	14	49	34	57	44	23	18	65	1	27	3	5	5	40	16	66	Bacteria	Pseudomonadota	Alphaproteobacteria	Hyphomicrobiales	Hyphomicrobiaceae
923	1	1	0	0	0	0	11	21	0	0	0	0	0	1	3	3	0	0	0	3	9	1	4	9	19	0	7	0	3	7	0	0	0	2	0	Bacteria	Pseudomonadota	Alphaproteobacteria	Hyphomicrobiales	Hyphomicrobiaceae
918	3	4	1	2	0	0	0	6	0	2	2	0	0	18	7	8	32	3	3	21	7	2	8	48	48	9	12	1	3	15	32	3	7	1	11	Bacteria	Pseudomonadota	Alphaproteobacteria	Hyphomicrobiales	Hyphomicrobiaceae
-909	152	216	275	55	14	4	17	67	6	75	68	64	159	730	489	45	19	109	15	160	756	489	681	148	87	117	419	15	109	157	98	76	370	213	680	Bacteria	Pseudomonadota	Alphaproteobacteria	Hyphomicrobiales	Hyphomicrobiaceae
4432	213	79	464	51	12	1	1	28	1	97	56	2	176	932	651	40	1	59	10	282	1054	637	1607	122	81	144	683	21	74	146	193	77	624	440	993	Bacteria	Pseudomonadota	Alphaproteobacteria	Hyphomicrobiales	Kaistiaceae
976	213	79	464	51	12	1	1	28	1	97	56	2	176	930	649	40	1	59	10	281	1054	637	1607	122	81	143	683	21	74	145	193	77	624	440	993	Bacteria	Pseudomonadota	Alphaproteobacteria	Hyphomicrobiales	Kaistiaceae
956	0	0	0	0	0	0	0	0	0	0	0	0	0	2	2	0	0	0	0	1	0	0	0	0	0	1	0	0	0	1	0	0	0	0	0	Bacteria	Pseudomonadota	Alphaproteobacteria	Hyphomicrobiales	Kaistiaceae
4434	248	121	233	19	26	7	21	33	0	340	274	111	9	43	162	235	0	381	131	869	729	269	440	386	204	238	487	69	298	310	188	295	285	214	496	Bacteria	Pseudomonadota	Alphaproteobacteria	Hyphomicrobiales	Parvibaculaceae
3599	52	34	48	6	4	0	0	2	0	15	8	3	2	8	11	5	0	12	0	33	214	52	107	16	5	20	70	14	53	18	17	25	28	28	79	Bacteria	Pseudomonadota	Alphaproteobacteria	Hyphomicrobiales	Parvibaculaceae
961	101	61	96	9	12	6	20	29	0	313	262	105	0	25	138	207	0	363	130	765	240	135	121	360	194	179	332	44	171	268	148	235	203	114	227	Bacteria	Pseudomonadota	Alphaproteobacteria	Hyphomicrobiales	Parvibaculaceae
3576	36	9	41	0	5	0	1	0	0	1	0	0	4	3	3	6	0	3	0	21	83	26	71	2	1	12	29	7	34	2	6	14	18	27	85	Bacteria	Pseudomonadota	Alphaproteobacteria	Hyphomicrobiales	Parvibaculaceae
962	0	0	0	0	0	0	0	0	0	0	0	0	1	1	0	0	0	0	0	2	0	0	0	0	1	0	0	0	0	1	3	0	0	0	0	Bacteria	Pseudomonadota	Alphaproteobacteria	Hyphomicrobiales	Parvibaculaceae
4444	324	242	627	37	20	0	10	23	2	246	99	26	75	295	267	56	0	6	1	191	912	342	746	24	12	87	604	15	124	26	20	60	441	181	631	Bacteria	Pseudomonadota	Alphaproteobacteria	Hyphomicrobiales	Tepidamorphaceae
4117	140	66	251	16	3	0	0	9	0	52	2	9	6	36	46	4	0	0	0	36	292	82	195	2	3	34	214	6	46	6	6	20	156	38	222	Bacteria	Pseudomonadota	Alphaproteobacteria	Hyphomicrobiales	Tepidamorphaceae
965	16	19	19	1	0	0	3	4	0	4	2	0	14	115	52	4	0	3	1	22	111	45	141	5	4	6	22	0	3	1	5	2	16	36	73	Bacteria	Pseudomonadota	Alphaproteobacteria	Hyphomicrobiales	Tepidamorphaceae
3577	26	48	93	7	12	0	4	3	2	120	81	15	5	64	71	40	0	1	0	66	123	48	131	7	1	12	44	1	5	4	5	14	80	46	48	Bacteria	Pseudomonadota	Alphaproteobacteria	Hyphomicrobiales	Tepidamorphaceae
2951	0	0	0	0	0	0	0	0	0	0	0	0	20	0	2	0	0	0	0	0	0	0	0	0	0	0	0	0	0	0	0	0	3	0	0	Bacteria	Pseudomonadota	Alphaproteobacteria	Hyphomicrobiales	Tepidamorphaceae
886	490	176	1664	131	15	8	65	155	46	203	105	124	1103	4880	1820	276	127	401	386	351	2583	1996	4067	2225	895	530	1709	68	337	628	384	178	1286	859	2513	Bacteria	Pseudomonadota	Alphaproteobacteria	Hyphomicrobiales	Bradyrhizobiaceae
970	91	96	530	61	4	1	26	66	0	54	10	1	846	3052	1138	151	0	33	14	56	506	491	1373	1031	345	126	519	8	46	258	206	23	588	287	1104	Bacteria	Pseudomonadota	Alphaproteobacteria	Hyphomicrobiales	Bradyrhizobiaceae
3551	337	29	850	43	0	0	0	19	16	26	25	6	112	962	273	22	55	32	53	80	743	866	1032	309	119	133	741	13	96	67	49	21	418	224	597	Bacteria	Pseudomonadota	Alphaproteobacteria	Hyphomicrobiales	Bradyrhizobiaceae
3327	2	0	7	0	0	7	24	2	16	15	11	69	4	39	21	1	17	230	98	3	21	17	45	238	118	98	141	39	101	174	44	88	13	9	30	Bacteria	Pseudomonadota	Alphaproteobacteria	Hyphomicrobiales	Bradyrhizobiaceae
2855	2	28	0	0	5	0	1	2	4	1	34	21	6	20	11	17	54	1	57	30	17	6	8	340	130	7	6	0	7	13	24	0	3	2	5	Bacteria	Pseudomonadota	Alphaproteobacteria	Hyphomicrobiales	Bradyrhizobiaceae
887	0	1	0	0	0	0	0	1	0	0	0	5	0	0	1	0	0	0	2	0	0	0	0	3	5	0	1	0	0	0	0	0	1	0	0	Bacteria	Pseudomonadota	Alphaproteobacteria	Hyphomicrobiales	Bradyrhizobiaceae
893	0	1	0	0	0	0	0	0	0	0	0	0	0	2	0	0	0	0	1	2	0	0	0	28	12	1	2	0	0	2	2	1	0	0	0	Bacteria	Pseudomonadota	Alphaproteobacteria	Hyphomicrobiales	Bradyrhizobiaceae
924	0	0	0	0	0	0	0	0	0	1	0	0	0	2	1	3	0	1	0	4	11	2	18	1	0	3	3	0	0	0	0	0	3	5	21	Bacteria	Pseudomonadota	Alphaproteobacteria	Hyphomicrobiales	Bradyrhizobiaceae
892	0	0	0	0	0	0	0	0	0	0	0	0	0	0	0	1	0	0	0	0	0	0	0	0	1	0	0	0	0	1	0	0	0	0	0	Bacteria	Pseudomonadota	Alphaproteobacteria	Hyphomicrobiales	Bradyrhizobiaceae
896	0	0	0	0	0	0	0	0	0	0	0	0	0	0	0	0	0	0	2	0	0	1	0	0	0	1	0	0	0	0	0	0	0	0	0	Bacteria	Pseudomonadota	Alphaproteobacteria	Hyphomicrobiales	Bradyrhizobiaceae
940	212	327	490	53	16	0	29	115	1	356	287	103	98	696	441	183	1	65	101	506	1141	349	1687	49	47	239	471	34	157	135	165	111	412	489	773	Bacteria	Pseudomonadota	Alphaproteobacteria	Hyphomicrobiales	Phyllobacteriaceae
3573	39	132	30	0	0	0	0	5	0	59	90	33	12	17	69	34	0	1	2	113	50	17	57	0	4	5	46	2	16	24	61	12	19	26	62	Bacteria	Pseudomonadota	Alphaproteobacteria	Hyphomicrobiales	Phyllobacteriaceae
4952	19	33	65	6	0	0	24	65	1	119	81	18	11	195	106	34	0	21	70	119	282	115	494	11	8	46	96	8	25	17	11	18	58	143	174	Bacteria	Pseudomonadota	Alphaproteobacteria	Hyphomicrobiales	Phyllobacteriaceae
4951	30	37	69	5	6	0	1	8	0	69	37	4	39	85	75	25	0	11	24	51	97	34	172	5	11	58	62	4	26	9	33	19	45	54	102	Bacteria	Pseudomonadota	Alphaproteobacteria	Hyphomicrobiales	Phyllobacteriaceae
3571	20	24	45	17	3	0	1	14	0	22	17	5	4	47	41	18	0	8	4	77	145	26	171	2	3	9	37	4	14	21	8	11	88	36	55	Bacteria	Pseudomonadota	Alphaproteobacteria	Hyphomicrobiales	Phyllobacteriaceae
3575	0	1	1	0	0	0	0	0	0	3	0	3	0	4	4	2	1	0	0	5	7	1	8	0	0	4	3	0	0	0	1	2	5	1	6	Bacteria	Pseudomonadota	Alphaproteobacteria	Hyphomicrobiales	Phyllobacteriaceae
3572	0	0	1	0	0	0	0	0	0	0	1	0	1	3	0	0	0	0	0	0	6	1	6	0	0	2	4	0	1	0	0	1	1	1	1	Bacteria	Pseudomonadota	Alphaproteobacteria	Hyphomicrobiales	Phyllobacteriaceae
4950	0	0	0	0	0	0	0	0	0	0	0	11	1	3	0	3	0	0	0	2	0	1	0	0	0	0	0	0	0	0	3	0	1	0	0	Bacteria	Pseudomonadota	Alphaproteobacteria	Hyphomicrobiales	Phyllobacteriaceae
949	0	0	0	0	0	0	0	0	0	0	0	0	0	1	0	0	0	0	0	0	0	0	0	0	1	0	0	0	0	0	0	0	0	0	0	Bacteria	Pseudomonadota	Alphaproteobacteria	Hyphomicrobiales	Phyllobacteriaceae
-941	104	100	279	25	7	0	3	23	0	84	61	29	30	341	146	67	0	24	1	139	554	154	779	31	20	115	223	16	75	64	48	48	195	228	373	Bacteria	Pseudomonadota	Alphaproteobacteria	Hyphomicrobiales	Phyllobacteriaceae
4431	35	12	42	1	2	0	4	2	0	8	15	0	36	51	43	47	0	38	6	56	203	72	145	47	9	28	69	8	29	99	91	18	36	29	108	Bacteria	Pseudomonadota	Alphaproteobacteria	Hyphomicrobiales	Devosiaceae
3600	3	1	4	0	1	0	1	0	0	2	1	0	1	6	3	6	0	26	0	5	12	0	12	32	5	8	24	5	21	46	9	11	2	3	11	Bacteria	Pseudomonadota	Alphaproteobacteria	Hyphomicrobiales	Devosiaceae
3603	5	0	2	0	0	0	2	0	0	1	1	0	10	6	8	6	0	0	0	12	11	29	24	3	0	4	3	2	1	6	10	0	2	6	6	Bacteria	Pseudomonadota	Alphaproteobacteria	Hyphomicrobiales	Devosiaceae
913	3	1	5	0	0	0	0	0	0	0	0	0	0	0	0	1	0	0	0	0	9	4	9	0	0	0	5	0	0	0	0	0	1	1	6	Bacteria	Pseudomonadota	Alphaproteobacteria	Hyphomicrobiales	Devosiaceae
3602	1	0	0	0	0	0	0	0	0	0	2	0	2	3	3	5	0	0	0	1	13	1	8	0	0	1	2	0	0	4	8	0	2	0	10	Bacteria	Pseudomonadota	Alphaproteobacteria	Hyphomicrobiales	Devosiaceae
3601	0	0	0	0	0	0	0	0	0	0	0	0	0	1	0	0	0	0	0	0	0	0	0	0	0	0	0	0	0	1	0	0	0	0	0	Bacteria	Pseudomonadota	Alphaproteobacteria	Hyphomicrobiales	Devosiaceae
2918	0	0	0	0	0	0	0	0	0	0	0	0	0	0	0	0	0	0	0	0	0	0	0	0	0	1	0	0	0	0	0	0	0	0	0	Bacteria	Pseudomonadota	Alphaproteobacteria	Hyphomicrobiales	Devosiaceae
914	0	0	0	0	0	0	0	0	0	0	0	0	0	0	0	0	0	0	0	0	0	0	0	0	0	0	0	0	0	1	0	0	0	0	0	Bacteria	Pseudomonadota	Alphaproteobacteria	Hyphomicrobiales	Devosiaceae
-887	58	21	277	27	6	0	14	65	10	106	25	22	135	803	375	81	1	104	159	176	1285	613	1591	275	165	161	296	8	87	113	59	45	260	332	756	Bacteria	Pseudomonadota	Alphaproteobacteria	Hyphomicrobiales	Bradyrhizobiaceae
959	11	0	9	0	0	0	0	0	0	29	3	16	0	0	2	3	0	0	0	1	5	0	0	0	0	0	7	0	0	0	0	0	1	2	4	Bacteria	Pseudomonadota	Alphaproteobacteria	Hyphomicrobiales	Rhodobiaceae
963	11	0	9	0	0	0	0	0	0	29	3	16	0	0	2	3	0	0	0	1	5	0	0	0	0	0	7	0	0	0	0	0	1	2	4	Bacteria	Pseudomonadota	Alphaproteobacteria	Hyphomicrobiales	Rhodobiaceae
-4432	23	10	31	1	1	0	1	2	0	5	11	0	23	35	29	29	0	12	6	38	158	38	92	12	4	14	35	1	7	41	64	7	29	19	75	Bacteria	Pseudomonadota	Alphaproteobacteria	Hyphomicrobiales	Devosiaceae
-4445	142	109	264	13	5	0	3	7	0	70	14	2	30	80	96	8	0	2	0	67	386	167	279	10	4	35	324	8	70	15	4	24	186	61	288	Bacteria	Pseudomonadota	Alphaproteobacteria	Hyphomicrobiales	Tepidamorphaceae
-4435	59	17	48	4	5	1	0	2	0	11	4	3	2	6	10	17	0	3	1	48	192	56	141	8	3	27	56	4	40	21	14	21	36	45	105	Bacteria	Pseudomonadota	Alphaproteobacteria	Hyphomicrobiales	Parvibaculaceae
4442	87	41	153	6	5	1	1	16	0	22	18	2	10	131	95	24	0	11	12	184	252	111	372	18	6	75	85	2	28	10	29	35	120	85	301	Bacteria	Pseudomonadota	Alphaproteobacteria	Hyphomicrobiales	Stappiaceae
4960	45	25	56	4	3	0	0	4	0	16	6	2	5	95	80	12	0	11	8	56	213	73	196	17	6	40	66	2	25	9	12	27	51	59	176	Bacteria	Pseudomonadota	Alphaproteobacteria	Hyphomicrobiales	Stappiaceae
1036	15	5	23	1	0	0	0	3	0	1	2	0	2	12	4	3	0	0	1	26	16	10	64	0	0	5	3	0	2	0	1	4	29	9	47	Bacteria	Pseudomonadota	Alphaproteobacteria	Hyphomicrobiales	Stappiaceae
1019	11	4	18	0	0	1	0	6	0	2	4	0	0	6	2	5	0	0	1	27	5	2	24	0	0	15	8	0	0	0	12	1	15	4	20	Bacteria	Pseudomonadota	Alphaproteobacteria	Hyphomicrobiales	Stappiaceae
1029	0	0	0	0	0	0	0	1	0	0	0	0	0	0	0	0	0	0	0	5	0	1	0	0	0	0	0	0	0	0	0	0	0	0	0	Bacteria	Pseudomonadota	Alphaproteobacteria	Hyphomicrobiales	Stappiaceae
1055	0	0	0	0	0	0	0	0	0	0	0	0	0	2	1	0	0	0	0	4	0	1	1	0	0	0	0	0	0	0	0	2	0	0	0	Bacteria	Pseudomonadota	Alphaproteobacteria	Hyphomicrobiales	Stappiaceae
-4443	16	7	56	1	2	0	1	2	0	3	6	0	3	16	8	4	0	0	2	66	18	24	87	1	0	15	8	0	1	1	4	1	25	13	58	Bacteria	Pseudomonadota	Alphaproteobacteria	Hyphomicrobiales	Stappiaceae
4947	99	146	859	34	12	0	23	41	2	22	12	1	1437	3854	1754	196	4	13	13	107	439	963	1698	1486	537	166	351	11	45	320	275	21	421	294	1319	Bacteria	Pseudomonadota	Alphaproteobacteria	Hyphomicrobiales	Nitrobacteraceae
4948	99	146	859	34	12	0	23	41	2	22	12	1	1437	3854	1754	196	4	13	13	107	439	963	1698	1486	537	166	351	11	45	320	275	21	421	294	1319	Bacteria	Pseudomonadota	Alphaproteobacteria	Hyphomicrobiales	Nitrobacteraceae
950	32	28	72	6	2	30	2	40	12	31	35	72	5	91	55	60	3	90	227	89	162	23	128	104	60	133	94	12	51	71	45	44	94	38	118	Bacteria	Pseudomonadota	Alphaproteobacteria	Hyphomicrobiales	Rhizobiaceae
945	9	6	17	2	2	0	0	3	0	13	11	2	1	15	11	6	0	12	0	26	16	4	30	0	3	9	22	0	14	8	6	11	34	10	24	Bacteria	Pseudomonadota	Alphaproteobacteria	Hyphomicrobiales	Rhizobiaceae
4199	10	9	18	1	0	2	2	15	0	4	13	13	0	28	24	24	1	11	20	27	43	12	42	18	13	36	16	3	9	16	16	7	20	8	27	Bacteria	Pseudomonadota	Alphaproteobacteria	Hyphomicrobiales	Rhizobiaceae
3305	0	2	4	0	0	0	0	0	0	0	0	0	0	0	0	0	0	0	0	0	2	0	0	0	0	0	1	0	0	0	0	0	2	0	0	Bacteria	Pseudomonadota	Alphaproteobacteria	Hyphomicrobiales	Rhizobiaceae
4956	0	0	0	0	0	1	0	2	2	0	0	0	0	0	2	0	0	1	37	1	11	0	3	0	0	1	0	0	0	0	0	2	0	1	1	Bacteria	Pseudomonadota	Alphaproteobacteria	Hyphomicrobiales	Rhizobiaceae
4957	0	0	0	0	0	3	0	0	0	0	0	38	0	0	0	0	0	0	0	0	0	0	0	1	0	0	0	0	0	3	0	1	0	0	0	Bacteria	Pseudomonadota	Alphaproteobacteria	Hyphomicrobiales	Rhizobiaceae
3567	0	0	0	0	0	0	0	8	0	0	0	0	0	0	0	0	0	0	10	0	0	0	0	0	0	1	0	0	0	0	0	0	0	0	0	Bacteria	Pseudomonadota	Alphaproteobacteria	Hyphomicrobiales	Rhizobiaceae
4955	0	0	0	0	0	0	0	0	1	0	0	0	0	1	0	1	0	0	30	0	1	0	0	1	1	2	1	0	0	0	0	0	0	0	0	Bacteria	Pseudomonadota	Alphaproteobacteria	Hyphomicrobiales	Rhizobiaceae
3569	0	0	0	0	0	0	0	0	3	0	0	0	0	0	0	0	1	0	0	1	1	0	0	0	0	0	0	0	0	0	0	0	0	0	0	Bacteria	Pseudomonadota	Alphaproteobacteria	Hyphomicrobiales	Rhizobiaceae
874	0	0	0	0	0	0	0	0	0	0	0	0	0	2	0	0	0	0	0	0	0	0	0	0	0	0	0	0	0	0	0	1	0	0	3	Bacteria	Pseudomonadota	Alphaproteobacteria	Hyphomicrobiales	Rhizobiaceae
5192	0	0	0	0	0	0	0	0	0	0	0	0	0	8	2	2	0	6	0	10	6	0	0	8	2	29	8	2	2	3	3	3	0	0	2	Bacteria	Pseudomonadota	Alphaproteobacteria	Hyphomicrobiales	Rhizobiaceae
3570	0	0	0	0	0	0	0	0	0	0	0	0	0	0	0	1	0	2	0	0	0	0	0	3	1	2	1	1	0	0	0	1	0	0	2	Bacteria	Pseudomonadota	Alphaproteobacteria	Hyphomicrobiales	Rhizobiaceae
1346	0	0	0	0	0	0	0	0	0	0	0	0	0	0	0	1	0	0	0	0	0	0	0	0	0	0	0	0	0	0	0	0	0	0	0	Bacteria	Pseudomonadota	Alphaproteobacteria	Hyphomicrobiales	Rhizobiaceae
3310	0	0	0	0	0	0	0	0	0	0	0	0	0	0	0	0	0	0	3	0	3	0	5	0	0	0	0	0	0	0	0	0	0	0	4	Bacteria	Pseudomonadota	Alphaproteobacteria	Hyphomicrobiales	Rhizobiaceae
879	22	147	9	5	9	28	24	7	35	67	26	197	11	57	57	19	43	126	105	60	84	45	86	184	93	46	92	15	56	104	43	55	22	10	34	Bacteria	Pseudomonadota	Alphaproteobacteria	Hyphomicrobiales	Beijerinckiaceae
885	15	19	7	3	3	17	10	1	8	11	19	52	6	22	16	11	0	19	20	31	58	36	60	47	30	14	26	3	12	19	17	16	11	8	20	Bacteria	Pseudomonadota	Alphaproteobacteria	Hyphomicrobiales	Beijerinckiaceae
3292	0	2	0	0	0	0	0	0	1	0	0	0	0	1	3	0	0	0	0	0	0	0	0	0	0	0	1	0	0	0	0	0	0	0	0	Bacteria	Pseudomonadota	Alphaproteobacteria	Hyphomicrobiales	Beijerinckiaceae
2922	0	19	0	1	2	0	10	4	2	21	3	11	3	6	4	2	7	19	14	7	0	0	0	22	11	6	6	2	7	12	4	8	1	0	1	Bacteria	Pseudomonadota	Alphaproteobacteria	Hyphomicrobiales	Beijerinckiaceae
883	0	14	0	0	0	1	0	1	12	4	0	0	0	3	7	0	8	7	0	0	0	0	1	17	20	3	8	1	6	13	4	4	0	0	0	Bacteria	Pseudomonadota	Alphaproteobacteria	Hyphomicrobiales	Beijerinckiaceae
884	0	3	0	0	0	0	0	0	0	0	0	0	0	1	0	0	0	1	0	0	2	0	0	0	1	0	0	1	0	1	3	2	0	0	0	Bacteria	Pseudomonadota	Alphaproteobacteria	Hyphomicrobiales	Beijerinckiaceae
880	0	0	0	0	0	0	0	0	0	0	0	0	0	0	0	0	0	0	0	0	0	0	0	0	0	0	0	0	1	0	0	0	0	0	0	Bacteria	Pseudomonadota	Alphaproteobacteria	Hyphomicrobiales	Beijerinckiaceae
3317	6	0	4	0	0	1	0	6	52	1	10	3	0	92	3	18	3	2	15	30	5	4	9	1083	517	7	48	1	7	290	77	1	6	0	2	Bacteria	Pseudomonadota	Alphaproteobacteria	Hyphomicrobiales	Roseiarcaceae
895	2	0	0	0	0	0	0	5	27	0	10	2	0	57	0	9	0	1	0	0	1	0	3	376	239	0	19	0	2	77	45	0	1	0	0	Bacteria	Pseudomonadota	Alphaproteobacteria	Hyphomicrobiales	Roseiarcaceae
3318	4	0	4	0	0	0	0	1	24	1	0	0	0	34	3	9	2	1	15	30	4	4	6	692	271	7	23	1	5	209	32	0	5	0	2	Bacteria	Pseudomonadota	Alphaproteobacteria	Hyphomicrobiales	Roseiarcaceae
4231	1	6	6	0	0	0	0	0	0	1	14	3	8	36	12	41	0	6	158	33	49	13	72	6	3	17	14	1	7	32	42	4	10	13	41	Bacteria	Pseudomonadota	Alphaproteobacteria	Hyphomicrobiales	Notoacmeibacteraceae
4949	1	6	4	0	0	0	0	0	0	1	14	3	8	34	12	39	0	6	158	33	48	13	72	6	3	14	13	1	7	32	42	4	10	13	41	Bacteria	Pseudomonadota	Alphaproteobacteria	Hyphomicrobiales	Notoacmeibacteraceae
4232	0	0	2	0	0	0	0	0	0	0	0	0	0	2	0	1	0	0	0	0	0	0	0	0	0	2	1	0	0	0	0	0	0	0	0	Bacteria	Pseudomonadota	Alphaproteobacteria	Hyphomicrobiales	Notoacmeibacteraceae
4958	23	14	25	6	0	0	0	6	0	12	2	1	4	34	29	2	0	14	1	22	136	56	139	21	12	9	53	3	18	15	7	14	14	25	148	Bacteria	Pseudomonadota	Alphaproteobacteria	Hyphomicrobiales	Segnochrobactraceae
4959	23	14	25	6	0	0	0	6	0	12	2	1	4	34	29	2	0	14	1	22	136	56	139	21	12	9	53	3	18	15	7	14	14	25	148	Bacteria	Pseudomonadota	Alphaproteobacteria	Hyphomicrobiales	Segnochrobactraceae
4430	3	6	11	1	0	0	0	1	1	3	0	0	1	7	2	3	0	0	0	6	8	5	14	0	1	1	1	1	3	1	2	2	10	0	14	Bacteria	Pseudomonadota	Alphaproteobacteria	Hyphomicrobiales	Breoghaniaceae
1171	3	6	11	1	0	0	0	1	1	3	0	0	1	7	2	3	0	0	0	6	8	5	14	0	1	1	1	1	3	1	2	2	10	0	14	Bacteria	Pseudomonadota	Alphaproteobacteria	Hyphomicrobiales	Breoghaniaceae
4936	9	23	10	0	18	13	52	92	47	0	103	60	40	51	39	72	170	35	165	98	28	39	52	43	34	45	52	7	18	77	59	16	17	12	46	Bacteria	Pseudomonadota	Alphaproteobacteria	Hyphomicrobiales	Aestuariivirgaceae
4937	9	23	10	0	18	13	52	92	47	0	103	60	40	51	39	72	170	35	165	98	28	39	52	43	34	45	52	7	18	77	59	16	17	12	46	Bacteria	Pseudomonadota	Alphaproteobacteria	Hyphomicrobiales	Aestuariivirgaceae
-951	13	11	33	3	0	24	0	12	6	14	11	19	4	37	16	25	1	58	127	24	79	7	48	73	40	53	45	6	26	41	20	18	38	19	55	Bacteria	Pseudomonadota	Alphaproteobacteria	Hyphomicrobiales	Rhizobiaceae
-880	7	90	2	1	4	10	4	1	12	31	4	134	2	24	27	6	28	80	71	22	24	9	25	98	31	23	51	8	30	59	15	25	10	2	13	Bacteria	Pseudomonadota	Alphaproteobacteria	Hyphomicrobiales	Beijerinckiaceae
4436	5	0	4	0	0	0	0	0	0	2	0	0	0	3	13	3	0	0	0	7	8	3	10	0	0	102	1	0	0	0	3	0	1	0	7	Bacteria	Pseudomonadota	Alphaproteobacteria	Hyphomicrobiales	Pleomorphomonadaceae
3295	4	0	3	0	0	0	0	0	0	0	0	0	0	0	0	0	0	0	0	7	0	0	5	0	0	1	0	0	0	0	0	0	0	0	3	Bacteria	Pseudomonadota	Alphaproteobacteria	Hyphomicrobiales	Pleomorphomonadaceae
3561	0	0	0	0	0	0	0	0	0	1	0	0	0	0	7	1	0	0	0	0	4	1	3	0	0	2	0	0	0	0	2	0	1	0	3	Bacteria	Pseudomonadota	Alphaproteobacteria	Hyphomicrobiales	Pleomorphomonadaceae
4256	0	0	0	0	0	0	0	0	0	0	0	0	0	1	0	0	0	0	0	0	0	0	0	0	0	1	0	0	0	0	0	0	0	0	0	Bacteria	Pseudomonadota	Alphaproteobacteria	Hyphomicrobiales	Pleomorphomonadaceae
3560	0	0	0	0	0	0	0	0	0	0	0	0	0	0	5	2	0	0	0	0	0	0	0	0	0	1	0	0	0	0	0	0	0	0	0	Bacteria	Pseudomonadota	Alphaproteobacteria	Hyphomicrobiales	Pleomorphomonadaceae
938	0	0	0	0	0	0	0	0	0	0	0	0	0	0	0	0	0	0	0	0	0	0	0	0	0	84	1	0	0	0	1	0	0	0	0	Bacteria	Pseudomonadota	Alphaproteobacteria	Hyphomicrobiales	Pleomorphomonadaceae
871	1	0	9	0	0	0	0	0	0	0	0	1	0	16	2	10	0	0	0	5	17	5	7	1	0	78	3	0	0	2	4	0	1	3	13	Bacteria	Pseudomonadota	Alphaproteobacteria	Hyphomicrobiales	Aurantimonadaceae
4303	1	0	1	0	0	0	0	0	0	0	0	1	0	3	0	1	0	0	0	1	3	0	2	1	0	32	1	0	0	1	2	0	1	0	1	Bacteria	Pseudomonadota	Alphaproteobacteria	Hyphomicrobiales	Aurantimonadaceae
873	0	0	2	0	0	0	0	0	0	0	0	0	0	8	0	5	0	0	0	0	5	0	0	0	0	31	0	0	0	0	0	0	0	0	1	Bacteria	Pseudomonadota	Alphaproteobacteria	Hyphomicrobiales	Aurantimonadaceae
3309	0	0	1	0	0	0	0	0	0	0	0	0	0	2	0	1	0	0	0	0	1	0	0	0	0	0	0	0	0	0	1	0	0	0	0	Bacteria	Pseudomonadota	Alphaproteobacteria	Hyphomicrobiales	Aurantimonadaceae
4938	0	0	1	0	0	0	0	0	0	0	0	0	0	1	2	0	0	0	0	2	1	3	3	0	0	1	2	0	0	1	0	0	0	1	5	Bacteria	Pseudomonadota	Alphaproteobacteria	Hyphomicrobiales	Aurantimonadaceae
-4437	1	0	1	0	0	0	0	0	0	1	0	0	0	2	1	0	0	0	0	0	4	2	2	0	0	13	0	0	0	0	0	0	0	0	1	Bacteria	Pseudomonadota	Alphaproteobacteria	Hyphomicrobiales	Pleomorphomonadaceae
4425	1	0	5	0	1	0	0	0	0	1	2	0	0	0	1	0	0	0	0	1	1	0	1	0	0	0	0	0	1	10	1	0	0	0	0	Bacteria	Pseudomonadota	Alphaproteobacteria	Hyphomicrobiales	Ahrensiaceae
3306	1	0	5	0	1	0	0	0	0	1	2	0	0	0	1	0	0	0	0	1	1	0	1	0	0	0	0	0	1	10	1	0	0	0	0	Bacteria	Pseudomonadota	Alphaproteobacteria	Hyphomicrobiales	Ahrensiaceae
898	1	0	0	0	0	0	0	0	0	0	1	0	0	0	0	0	0	0	0	0	1	0	0	0	0	0	0	0	0	0	0	0	0	0	1	Bacteria	Pseudomonadota	Alphaproteobacteria	Hyphomicrobiales	Brucellaceae
901	1	0	0	0	0	0	0	0	0	0	1	0	0	0	0	0	0	0	0	0	1	0	0	0	0	0	0	0	0	0	0	0	0	0	0	Bacteria	Pseudomonadota	Alphaproteobacteria	Hyphomicrobiales	Brucellaceae
905	0	0	0	0	0	0	0	0	0	0	0	0	0	0	0	0	0	0	0	0	0	0	0	0	0	0	0	0	0	0	0	0	0	0	1	Bacteria	Pseudomonadota	Alphaproteobacteria	Hyphomicrobiales	Brucellaceae
927	2	10	1	0	0	0	1	0	0	8	1	195	0	11	26	6	17	15	6	7	3	0	0	22	8	8	5	5	3	22	10	9	1	0	4	Bacteria	Pseudomonadota	Alphaproteobacteria	Hyphomicrobiales	Methylobacteriaceae
4179	2	0	0	0	0	0	0	0	0	0	1	193	0	2	1	2	0	11	0	0	1	0	0	15	7	5	0	3	3	10	3	7	1	0	3	Bacteria	Pseudomonadota	Alphaproteobacteria	Hyphomicrobiales	Methylobacteriaceae
3552	0	3	0	0	0	0	0	0	0	0	0	0	0	0	0	0	1	0	0	0	0	0	0	0	0	0	0	0	0	0	0	0	0	0	0	Bacteria	Pseudomonadota	Alphaproteobacteria	Hyphomicrobiales	Methylobacteriaceae
3299	0	4	1	0	0	0	0	0	0	5	0	2	0	1	10	1	3	0	1	0	2	0	0	0	0	1	0	0	0	0	0	0	0	0	0	Bacteria	Pseudomonadota	Alphaproteobacteria	Hyphomicrobiales	Methylobacteriaceae
929	0	0	0	0	0	0	0	0	0	2	0	0	0	2	2	0	4	0	1	0	0	0	0	1	0	0	2	0	0	0	1	0	0	0	0	Bacteria	Pseudomonadota	Alphaproteobacteria	Hyphomicrobiales	Methylobacteriaceae
930	0	0	0	0	0	0	0	0	0	0	0	0	0	3	5	3	0	0	0	4	0	0	0	0	0	0	0	0	0	7	5	0	0	0	0	Bacteria	Pseudomonadota	Alphaproteobacteria	Hyphomicrobiales	Methylobacteriaceae
4426	1	0	9	0	0	0	0	0	0	0	0	0	0	18	9	2	0	0	0	8	9	0	14	0	0	1	2	0	0	0	0	1	0	6	3	Bacteria	Pseudomonadota	Alphaproteobacteria	Hyphomicrobiales	Amorphaceae
3562	1	0	9	0	0	0	0	0	0	0	0	0	0	17	9	2	0	0	0	8	9	0	14	0	0	1	2	0	0	0	0	1	0	6	3	Bacteria	Pseudomonadota	Alphaproteobacteria	Hyphomicrobiales	Amorphaceae
975	0	0	0	0	0	0	0	0	0	0	0	0	0	1	0	0	0	0	0	0	0	0	0	0	0	0	0	0	0	0	0	0	0	0	0	Bacteria	Pseudomonadota	Alphaproteobacteria	Hyphomicrobiales	Amorphaceae
4473	1	0	1	0	0	0	0	0	0	0	0	181	2	1	0	1	0	0	0	0	1	0	3	4	11	58	8	0	1	2	3	0	0	0	1	Bacteria	Pseudomonadota	Alphaproteobacteria	Hyphomicrobiales	Ancalomicrobiaceae
922	0	0	1	0	0	0	0	0	0	0	0	0	2	0	0	1	0	0	0	0	1	0	2	3	4	0	3	0	1	2	3	0	0	0	0	Bacteria	Pseudomonadota	Alphaproteobacteria	Hyphomicrobiales	Ancalomicrobiaceae
4474	0	0	0	0	0	0	0	0	0	0	0	160	0	0	0	0	0	0	0	0	0	0	0	0	5	9	2	0	0	0	0	0	0	0	0	Bacteria	Pseudomonadota	Alphaproteobacteria	Hyphomicrobiales	Ancalomicrobiaceae
4475	0	0	0	0	0	0	0	0	0	0	0	16	0	0	0	0	0	0	0	0	0	0	0	0	2	1	1	0	0	0	0	0	0	0	1	Bacteria	Pseudomonadota	Alphaproteobacteria	Hyphomicrobiales	Ancalomicrobiaceae
3421	0	0	0	0	0	0	0	0	0	0	0	0	0	0	0	0	0	0	0	0	0	0	0	0	0	46	1	0	0	0	0	0	0	0	0	Bacteria	Pseudomonadota	Alphaproteobacteria	Hyphomicrobiales	Ancalomicrobiaceae
-4474	1	0	0	0	0	0	0	0	0	0	0	5	0	1	0	0	0	0	0	0	0	0	1	1	0	2	1	0	0	0	0	0	0	0	0	Bacteria	Pseudomonadota	Alphaproteobacteria	Hyphomicrobiales	Ancalomicrobiaceae
932	0	69	11	0	0	36	9	63	62	84	69	68	4	147	83	46	89	34	1168	31	13	5	3	100	248	27	42	5	34	189	67	13	6	6	31	Bacteria	Pseudomonadota	Alphaproteobacteria	Hyphomicrobiales	Methylocystaceae
937	0	58	11	0	0	14	8	59	19	69	67	50	2	33	34	32	69	29	824	25	4	3	1	60	160	14	26	2	26	162	53	10	4	4	15	Bacteria	Pseudomonadota	Alphaproteobacteria	Hyphomicrobiales	Methylocystaceae
935	0	7	0	0	0	19	0	3	40	11	2	17	1	96	43	13	14	4	265	4	9	2	1	25	81	10	15	1	8	23	9	1	1	1	14	Bacteria	Pseudomonadota	Alphaproteobacteria	Hyphomicrobiales	Methylocystaceae
-928	0	3	0	0	0	0	1	0	0	1	0	0	0	3	8	0	9	4	4	3	0	0	0	6	1	2	3	2	0	5	1	2	0	0	1	Bacteria	Pseudomonadota	Alphaproteobacteria	Hyphomicrobiales	Methylobacteriaceae
-933	0	4	0	0	0	3	1	1	3	4	0	1	1	18	6	1	6	1	79	2	0	0	1	15	7	3	1	2	0	4	5	2	1	1	2	Bacteria	Pseudomonadota	Alphaproteobacteria	Hyphomicrobiales	Methylocystaceae
-872	0	0	4	0	0	0	0	0	0	0	0	0	0	2	0	3	0	0	0	2	7	2	2	0	0	14	0	0	0	0	1	0	0	2	6	Bacteria	Pseudomonadota	Alphaproteobacteria	Hyphomicrobiales	Aurantimonadaceae
966	0	0	1	0	0	0	0	6	0	0	0	0	3	0	5	4	0	0	17	0	3	0	0	0	0	6	0	1	0	1	6	0	2	0	0	Bacteria	Pseudomonadota	Alphaproteobacteria	Hyphomicrobiales	Xanthobacteraceae
2871	0	0	1	0	0	0	0	0	0	0	0	0	3	0	5	4	0	0	14	0	2	0	0	0	0	6	0	1	0	1	5	0	0	0	0	Bacteria	Pseudomonadota	Alphaproteobacteria	Hyphomicrobiales	Xanthobacteraceae
972	0	0	0	0	0	0	0	6	0	0	0	0	0	0	0	0	0	0	0	0	0	0	0	0	0	0	0	0	0	0	0	0	2	0	0	Bacteria	Pseudomonadota	Alphaproteobacteria	Hyphomicrobiales	Xanthobacteraceae
973	0	0	0	0	0	0	0	0	0	0	0	0	0	0	0	0	0	0	3	0	0	0	0	0	0	0	0	0	0	0	0	0	0	0	0	Bacteria	Pseudomonadota	Alphaproteobacteria	Hyphomicrobiales	Xanthobacteraceae
968	0	0	0	0	0	0	0	0	0	0	0	0	0	0	0	0	0	0	0	0	1	0	0	0	0	0	0	0	0	0	0	0	0	0	0	Bacteria	Pseudomonadota	Alphaproteobacteria	Hyphomicrobiales	Xanthobacteraceae
969	0	0	0	0	0	0	0	0	0	0	0	0	0	0	0	0	0	0	0	0	0	0	0	0	0	0	0	0	0	0	1	0	0	0	0	Bacteria	Pseudomonadota	Alphaproteobacteria	Hyphomicrobiales	Xanthobacteraceae
4943	0	0	1	0	0	0	0	0	0	0	0	0	0	1	69	0	0	0	1	0	0	0	0	0	0	0	2	0	0	0	0	0	0	1	0	Bacteria	Pseudomonadota	Alphaproteobacteria	Hyphomicrobiales	Lichenibacteriaceae
4944	0	0	1	0	0	0	0	0	0	0	0	0	0	1	69	0	0	0	1	0	0	0	0	0	0	0	2	0	0	0	0	0	0	1	0	Bacteria	Pseudomonadota	Alphaproteobacteria	Hyphomicrobiales	Lichenibacteriaceae
4429	0	0	0	1	0	0	0	0	0	0	0	0	0	0	0	2	8	0	0	0	0	0	0	0	0	0	0	0	0	0	4	0	0	0	0	Bacteria	Pseudomonadota	Alphaproteobacteria	Hyphomicrobiales	Boseaceae
891	0	0	0	1	0	0	0	0	0	0	0	0	0	0	0	2	8	0	0	0	0	0	0	0	0	0	0	0	0	0	4	0	0	0	0	Bacteria	Pseudomonadota	Alphaproteobacteria	Hyphomicrobiales	Boseaceae
-3318	0	0	0	0	0	1	0	0	1	0	0	1	0	1	0	0	1	0	0	0	0	0	0	15	7	0	6	0	0	4	0	1	0	0	0	Bacteria	Pseudomonadota	Alphaproteobacteria	Hyphomicrobiales	Roseiarcaceae
4953	0	0	0	0	0	1	5	13	0	2	13	4	0	0	1	4	0	27	0	0	0	0	0	37	10	15	19	4	32	28	0	25	0	0	0	Bacteria	Pseudomonadota	Alphaproteobacteria	Hyphomicrobiales	Rhabdaerophilaceae
4954	0	0	0	0	0	1	5	13	0	2	13	4	0	0	1	4	0	27	0	0	0	0	0	37	10	15	19	4	32	28	0	25	0	0	0	Bacteria	Pseudomonadota	Alphaproteobacteria	Hyphomicrobiales	Rhabdaerophilaceae
4945	0	0	0	0	0	0	1	0	0	0	0	1	0	1	44	0	0	0	0	0	0	0	0	0	1	2	0	0	0	0	0	0	0	0	0	Bacteria	Pseudomonadota	Alphaproteobacteria	Hyphomicrobiales	Lichenihabitantaceae
4946	0	0	0	0	0	0	1	0	0	0	0	1	0	1	44	0	0	0	0	0	0	0	0	0	1	2	0	0	0	0	0	0	0	0	0	Bacteria	Pseudomonadota	Alphaproteobacteria	Hyphomicrobiales	Lichenihabitantaceae
4464	0	0	0	0	0	0	0	5	0	0	0	0	0	0	0	26	7	16	1	1	0	0	7	11	14	1	10	1	9	22	5	4	2	1	0	Bacteria	Pseudomonadota	Alphaproteobacteria	Hyphomicrobiales	Alsobacteraceae
3023	0	0	0	0	0	0	0	5	0	0	0	0	0	0	0	26	7	16	1	1	0	0	7	11	14	1	10	1	9	22	5	4	2	1	0	Bacteria	Pseudomonadota	Alphaproteobacteria	Hyphomicrobiales	Alsobacteraceae
4352	0	0	0	0	0	0	0	0	0	0	0	1	0	3	10	0	3	0	0	6	0	0	2	0	0	1	0	0	1	14	2	0	1	0	0	Bacteria	Pseudomonadota	Alphaproteobacteria	Hyphomicrobiales	Salinarimonadaceae
4354	0	0	0	0	0	0	0	0	0	0	0	1	0	3	10	0	3	0	0	6	0	0	2	0	0	1	0	0	1	14	2	0	1	0	0	Bacteria	Pseudomonadota	Alphaproteobacteria	Hyphomicrobiales	Salinarimonadaceae
906	0	0	0	0	0	0	0	0	0	0	0	0	0	0	1	0	0	0	0	0	0	0	0	0	0	0	0	0	0	0	0	0	0	0	0	Bacteria	Pseudomonadota	Alphaproteobacteria	Hyphomicrobiales	Cohaesibacteraceae
907	0	0	0	0	0	0	0	0	0	0	0	0	0	0	1	0	0	0	0	0	0	0	0	0	0	0	0	0	0	0	0	0	0	0	0	Bacteria	Pseudomonadota	Alphaproteobacteria	Hyphomicrobiales	Cohaesibacteraceae
4940	0	0	0	0	0	0	0	0	0	0	0	0	0	0	1	0	0	0	0	0	1	0	0	0	0	0	1	0	0	0	0	0	1	0	1	Bacteria	Pseudomonadota	Alphaproteobacteria	Hyphomicrobiales	Hyphomicrobiales_incertae_sedis
4941	0	0	0	0	0	0	0	0	0	0	0	0	0	0	0	0	0	0	0	0	1	0	0	0	0	0	0	0	0	0	0	0	0	0	1	Bacteria	Pseudomonadota	Alphaproteobacteria	Hyphomicrobiales	Hyphomicrobiales_incertae_sedis
4942	0	0	0	0	0	0	0	0	0	0	0	0	0	0	0	0	0	0	0	0	0	0	0	0	0	0	0	0	0	0	0	0	1	0	0	Bacteria	Pseudomonadota	Alphaproteobacteria	Hyphomicrobiales	Hyphomicrobiales_incertae_sedis
-4941	0	0	0	0	0	0	0	0	0	0	0	0	0	0	1	0	0	0	0	0	0	0	0	0	0	0	1	0	0	0	0	0	0	0	0	Bacteria	Pseudomonadota	Alphaproteobacteria	Hyphomicrobiales	Hyphomicrobiales_incertae_sedis
-4232	0	0	0	0	0	0	0	0	0	0	0	0	0	0	0	1	0	0	0	0	1	0	0	0	0	1	0	0	0	0	0	0	0	0	0	Bacteria	Pseudomonadota	Alphaproteobacteria	Hyphomicrobiales	Notoacmeibacteraceae
4428	0	0	0	0	0	0	0	0	0	0	0	0	0	0	0	3	0	0	0	0	0	0	0	0	0	0	0	0	0	0	0	0	0	0	0	Bacteria	Pseudomonadota	Alphaproteobacteria	Hyphomicrobiales	Blastochloridaceae
912	0	0	0	0	0	0	0	0	0	0	0	0	0	0	0	3	0	0	0	0	0	0	0	0	0	0	0	0	0	0	0	0	0	0	0	Bacteria	Pseudomonadota	Alphaproteobacteria	Hyphomicrobiales	Blastochloridaceae
4424	0	0	0	0	0	0	0	0	0	0	0	0	0	0	0	0	0	0	0	0	3	0	0	0	0	0	0	0	0	0	0	0	0	0	0	Bacteria	Pseudomonadota	Alphaproteobacteria	Hyphomicrobiales	Afifellaceae
960	0	0	0	0	0	0	0	0	0	0	0	0	0	0	0	0	0	0	0	0	3	0	0	0	0	0	0	0	0	0	0	0	0	0	0	Bacteria	Pseudomonadota	Alphaproteobacteria	Hyphomicrobiales	Afifellaceae
978	2399	1114	2801	126	133	457	552	580	52	3247	2052	1216	645	3165	2422	2240	1337	2383	2526	6436	6130	2053	4712	2542	1576	2725	4201	401	1930	3844	1732	1548	2712	1493	4546	Bacteria	Pseudomonadota	Alphaproteobacteria	Rhodobacterales
979	965	579	905	47	69	330	293	233	50	1026	487	809	395	1832	1013	799	1326	1655	1864	1834	3133	759	1939	1790	1070	1521	2474	233	1105	2370	889	873	804	494	2105	Bacteria	Pseudomonadota	Alphaproteobacteria	Rhodobacterales	Paracoccaceae
4219	306	49	145	8	2	27	16	41	0	35	63	14	30	298	365	99	24	345	26	841	1293	278	575	334	193	236	676	41	260	407	145	155	180	156	867	Bacteria	Pseudomonadota	Alphaproteobacteria	Rhodobacterales	Paracoccaceae
4972	27	13	29	0	1	0	4	5	0	19	24	0	4	2	19	24	0	14	11	48	48	23	32	8	1	10	39	4	34	16	10	16	25	7	29	Bacteria	Pseudomonadota	Alphaproteobacteria	Rhodobacterales	Paracoccaceae
4484	14	203	14	3	35	156	181	90	35	380	114	608	10	57	74	39	727	393	468	76	3	15	19	427	235	172	319	63	218	406	59	166	9	1	56	Bacteria	Pseudomonadota	Alphaproteobacteria	Rhodobacterales	Paracoccaceae
4975	21	3	5	0	0	0	0	0	0	3	0	0	1	1	1	14	0	3	0	30	36	24	9	3	0	6	16	0	8	0	9	3	17	0	33	Bacteria	Pseudomonadota	Alphaproteobacteria	Rhodobacterales	Paracoccaceae
3095	2	2	0	0	0	15	0	0	1	4	0	29	0	0	2	0	13	88	211	2	1	0	1	110	39	33	84	9	50	65	17	51	0	0	12	Bacteria	Pseudomonadota	Alphaproteobacteria	Rhodobacterales	Paracoccaceae
3081	6	0	6	1	1	2	0	0	0	0	13	0	3	9	0	46	3	21	151	14	2	3	1	20	13	130	13	1	7	30	6	8	36	1	5	Bacteria	Pseudomonadota	Alphaproteobacteria	Rhodobacterales	Paracoccaceae
5003	2	5	1	0	0	0	0	0	0	4	2	0	0	25	11	10	21	3	12	5	1	1	0	5	6	37	5	1	3	7	13	1	2	0	3	Bacteria	Pseudomonadota	Alphaproteobacteria	Rhodobacterales	Paracoccaceae
4977	1	0	7	1	0	0	0	0	0	0	0	0	0	1	0	0	0	0	0	1	3	0	1	1	2	0	2	0	1	1	1	0	1	1	4	Bacteria	Pseudomonadota	Alphaproteobacteria	Rhodobacterales	Paracoccaceae
4979	1	0	0	0	0	4	0	0	0	0	0	0	0	15	0	0	10	5	0	0	0	0	0	5	2	5	5	0	5	0	1	0	0	0	2	Bacteria	Pseudomonadota	Alphaproteobacteria	Rhodobacterales	Paracoccaceae
4374	1	0	0	0	0	0	0	0	0	0	0	0	0	1	0	11	0	3	40	0	0	0	0	3	1	24	9	0	0	0	3	0	0	0	1	Bacteria	Pseudomonadota	Alphaproteobacteria	Rhodobacterales	Paracoccaceae
5194	4	1	3	1	0	0	0	0	0	2	0	1	1	2	1	2	0	0	0	2	1	2	1	0	1	3	1	0	1	0	0	0	2	3	1	Bacteria	Pseudomonadota	Alphaproteobacteria	Rhodobacterales	Paracoccaceae
5010	1	2	0	0	0	25	6	11	0	2	0	0	5	6	0	1	27	0	75	0	2	4	3	0	1	1	1	0	0	0	1	0	0	0	0	Bacteria	Pseudomonadota	Alphaproteobacteria	Rhodobacterales	Paracoccaceae
5009	3	2	0	0	0	14	5	0	2	4	0	3	0	3	2	1	34	77	151	0	2	5	2	124	43	56	85	8	59	51	10	61	0	3	4	Bacteria	Pseudomonadota	Alphaproteobacteria	Rhodobacterales	Paracoccaceae
3046	2	0	0	0	0	0	0	1	0	47	16	0	1	18	4	39	3	47	21	43	33	13	20	39	22	44	57	7	6	76	52	18	7	6	7	Bacteria	Pseudomonadota	Alphaproteobacteria	Rhodobacterales	Paracoccaceae
4978	3	5	7	0	0	0	0	1	0	10	6	0	60	99	17	48	2	3	2	13	7	4	37	3	4	8	5	0	4	3	9	3	3	4	2	Bacteria	Pseudomonadota	Alphaproteobacteria	Rhodobacterales	Paracoccaceae
4495	1	0	1	0	0	0	0	6	0	0	0	0	1	5	4	0	0	10	0	2	4	4	4	5	8	2	5	1	6	2	1	1	1	1	4	Bacteria	Pseudomonadota	Alphaproteobacteria	Rhodobacterales	Paracoccaceae
3080	1	0	0	0	0	0	1	1	0	0	0	0	0	9	2	4	0	3	1	9	1	0	1	3	1	0	0	0	13	0	1	8	0	2	1	Bacteria	Pseudomonadota	Alphaproteobacteria	Rhodobacterales	Paracoccaceae
3076	1	0	0	0	0	0	0	1	0	0	1	0	0	0	1	0	7	0	12	0	1	0	0	0	0	6	1	0	1	7	13	0	0	0	0	Bacteria	Pseudomonadota	Alphaproteobacteria	Rhodobacterales	Paracoccaceae
5008	0	1	1	0	0	0	0	0	0	15	0	0	2	60	4	10	0	0	1	0	1	0	2	30	29	1	3	0	0	230	122	2	0	0	0	Bacteria	Pseudomonadota	Alphaproteobacteria	Rhodobacterales	Paracoccaceae
1044	0	7	1	0	0	0	5	1	0	3	1	0	0	6	17	0	0	1	1	4	20	2	8	0	2	1	4	0	2	0	9	4	0	3	1	Bacteria	Pseudomonadota	Alphaproteobacteria	Rhodobacterales	Paracoccaceae
5196	0	0	1	0	0	0	0	0	0	0	0	0	0	15	4	3	0	0	0	0	0	2	0	0	2	1	0	0	0	0	0	0	0	0	0	Bacteria	Pseudomonadota	Alphaproteobacteria	Rhodobacterales	Paracoccaceae
4983	0	0	0	0	0	2	1	0	0	2	1	5	0	0	1	5	5	23	67	1	1	1	2	27	12	19	19	2	11	9	5	7	0	0	1	Bacteria	Pseudomonadota	Alphaproteobacteria	Rhodobacterales	Paracoccaceae
1045	0	0	0	0	0	0	1	0	0	0	0	0	0	0	1	0	0	0	0	0	2	1	0	0	0	0	0	0	0	0	0	0	0	0	0	Bacteria	Pseudomonadota	Alphaproteobacteria	Rhodobacterales	Paracoccaceae
984	0	0	0	0	0	0	0	0	0	16	7	1	0	80	28	7	7	24	48	21	11	2	18	28	22	11	30	2	16	28	2	19	2	0	7	Bacteria	Pseudomonadota	Alphaproteobacteria	Rhodobacterales	Paracoccaceae
3074	0	0	0	0	0	0	0	0	0	1	0	0	0	0	0	0	0	1	0	0	0	0	0	2	0	3	0	0	0	0	0	0	0	0	0	Bacteria	Pseudomonadota	Alphaproteobacteria	Rhodobacterales	Paracoccaceae
4287	0	0	0	0	0	0	0	0	0	3	0	0	0	0	1	6	0	0	0	0	0	0	1	0	0	0	0	0	0	3	0	0	0	0	0	Bacteria	Pseudomonadota	Alphaproteobacteria	Rhodobacterales	Paracoccaceae
993	0	0	0	0	0	0	0	0	0	1	0	0	0	0	0	2	0	0	0	0	0	0	0	0	0	1	0	0	0	0	0	0	0	0	0	Bacteria	Pseudomonadota	Alphaproteobacteria	Rhodobacterales	Paracoccaceae
1031	0	0	0	0	0	0	0	0	0	2	1	0	0	0	0	2	0	0	1	0	0	0	0	0	2	4	0	0	0	0	0	0	0	0	0	Bacteria	Pseudomonadota	Alphaproteobacteria	Rhodobacterales	Paracoccaceae
3093	0	0	0	0	0	0	0	0	0	0	2	0	0	0	1	0	1	0	0	0	0	0	0	1	0	2	1	0	0	0	0	0	1	0	0	Bacteria	Pseudomonadota	Alphaproteobacteria	Rhodobacterales	Paracoccaceae
1061	0	0	0	0	0	0	0	0	0	0	3	0	3	0	0	0	0	0	0	0	0	0	0	0	0	0	2	0	0	0	1	0	0	0	0	Bacteria	Pseudomonadota	Alphaproteobacteria	Rhodobacterales	Paracoccaceae
4072	0	0	0	0	0	0	0	0	0	0	0	0	10	1	4	0	0	0	0	2	0	1	1	0	1	0	3	0	0	2	4	0	2	0	0	Bacteria	Pseudomonadota	Alphaproteobacteria	Rhodobacterales	Paracoccaceae
3596	0	0	0	0	0	0	0	0	0	0	0	0	0	1	2	0	0	0	0	1	1	0	0	0	0	0	0	0	0	0	0	0	0	0	0	Bacteria	Pseudomonadota	Alphaproteobacteria	Rhodobacterales	Paracoccaceae
983	0	0	0	0	0	0	0	0	0	0	0	0	0	0	5	0	0	0	0	2	0	0	0	0	0	1	0	0	0	22	1	0	0	0	1	Bacteria	Pseudomonadota	Alphaproteobacteria	Rhodobacterales	Paracoccaceae
1034	0	0	0	0	0	0	0	0	0	0	0	0	0	0	0	4	0	0	0	0	0	0	0	0	0	0	0	0	0	0	0	0	0	0	0	Bacteria	Pseudomonadota	Alphaproteobacteria	Rhodobacterales	Paracoccaceae
1020	0	0	0	0	0	0	0	0	0	0	0	0	0	0	0	0	3	1	0	0	0	0	0	0	2	1	0	0	0	1	0	0	0	0	1	Bacteria	Pseudomonadota	Alphaproteobacteria	Rhodobacterales	Paracoccaceae
982	0	0	0	0	0	0	0	0	0	0	0	0	0	0	0	0	0	0	0	0	1	0	0	0	0	0	0	0	0	0	4	0	1	0	0	Bacteria	Pseudomonadota	Alphaproteobacteria	Rhodobacterales	Paracoccaceae
4986	0	0	0	0	0	0	0	0	0	0	0	0	0	0	0	0	0	0	0	0	1	0	0	0	0	0	0	0	0	0	0	0	0	0	0	Bacteria	Pseudomonadota	Alphaproteobacteria	Rhodobacterales	Paracoccaceae
4323	0	0	0	0	0	0	0	0	0	0	0	0	0	0	0	0	0	0	0	0	0	0	0	2	1	2	0	0	0	0	1	0	0	0	0	Bacteria	Pseudomonadota	Alphaproteobacteria	Rhodobacterales	Paracoccaceae
3069	0	0	0	0	0	0	0	0	0	0	0	0	0	0	0	0	0	0	0	0	0	0	0	0	0	5	0	0	0	0	0	0	0	0	0	Bacteria	Pseudomonadota	Alphaproteobacteria	Rhodobacterales	Paracoccaceae
4482	0	0	0	0	0	0	0	0	0	0	0	0	0	0	0	0	0	0	0	0	0	0	0	0	0	3	0	0	0	1	0	0	0	0	0	Bacteria	Pseudomonadota	Alphaproteobacteria	Rhodobacterales	Paracoccaceae
4239	0	0	0	0	0	0	0	0	0	0	0	0	0	0	0	0	0	0	0	0	0	0	0	0	0	0	0	0	0	0	1	0	0	0	0	Bacteria	Pseudomonadota	Alphaproteobacteria	Rhodobacterales	Paracoccaceae
-980	568	286	684	33	30	85	73	75	12	473	233	148	264	1118	442	422	439	590	565	717	1657	374	1201	610	425	693	1089	94	400	1003	388	350	515	306	1063	Bacteria	Pseudomonadota	Alphaproteobacteria	Rhodobacterales	Paracoccaceae
4969	1306	508	1686	77	59	125	258	336	2	2188	1536	371	230	1124	1304	1390	5	611	640	4418	2459	1178	2556	639	435	1008	1536	153	736	1346	805	611	1817	948	2294	Bacteria	Pseudomonadota	Alphaproteobacteria	Rhodobacterales	Roseobacteraceae
4266	121	21	100	4	0	0	1	1	0	0	0	0	9	13	3	0	0	0	0	0	146	15	132	0	6	7	61	4	1	8	2	0	55	11	173	Bacteria	Pseudomonadota	Alphaproteobacteria	Rhodobacterales	Roseobacteraceae
4329	6	2	4	0	0	0	0	0	0	0	3	2	6	2	1	8	0	1	0	19	32	6	10	1	0	8	6	0	1	4	7	1	6	4	4	Bacteria	Pseudomonadota	Alphaproteobacteria	Rhodobacterales	Roseobacteraceae
3588	39	57	29	1	3	1	41	11	0	195	123	14	8	26	69	73	1	61	10	316	169	104	111	46	18	65	101	22	106	153	80	58	88	66	93	Bacteria	Pseudomonadota	Alphaproteobacteria	Rhodobacterales	Roseobacteraceae
4101	4	1	10	0	0	0	0	0	0	2	0	0	0	0	1	0	0	0	1	0	4	0	3	1	1	2	0	0	0	0	0	0	0	4	2	Bacteria	Pseudomonadota	Alphaproteobacteria	Rhodobacterales	Roseobacteraceae
4989	16	5	16	0	0	0	2	13	0	16	32	0	3	2	18	20	0	6	0	71	24	10	16	10	5	10	18	5	28	14	8	16	13	14	27	Bacteria	Pseudomonadota	Alphaproteobacteria	Rhodobacterales	Roseobacteraceae
5195	52	41	37	3	2	0	0	0	0	4	9	0	11	18	23	17	0	0	0	64	49	33	26	0	4	11	32	2	4	0	1	2	36	8	33	Bacteria	Pseudomonadota	Alphaproteobacteria	Rhodobacterales	Roseobacteraceae
5006	13	1	11	0	0	0	5	1	0	24	8	1	0	5	22	10	0	1	3	22	19	9	11	0	0	10	8	0	0	7	7	1	23	3	10	Bacteria	Pseudomonadota	Alphaproteobacteria	Rhodobacterales	Roseobacteraceae
3060	15	3	5	0	0	0	0	0	0	0	0	0	1	0	2	0	0	0	0	8	7	6	2	0	0	1	3	1	0	0	0	2	14	1	1	Bacteria	Pseudomonadota	Alphaproteobacteria	Rhodobacterales	Roseobacteraceae
1008	32	13	9	2	1	3	9	10	0	36	40	22	0	5	15	42	0	6	42	33	2	2	4	12	5	5	10	1	1	21	13	11	19	4	7	Bacteria	Pseudomonadota	Alphaproteobacteria	Rhodobacterales	Roseobacteraceae
4146	9	0	2	0	0	0	0	4	0	0	0	0	0	1	0	2	0	0	0	13	1	0	1	0	1	0	0	2	0	0	0	0	3	0	3	Bacteria	Pseudomonadota	Alphaproteobacteria	Rhodobacterales	Roseobacteraceae
3068	16	6	17	0	2	0	0	7	0	42	21	0	3	7	13	9	0	1	0	27	14	14	19	2	0	5	7	1	2	1	1	3	8	6	41	Bacteria	Pseudomonadota	Alphaproteobacteria	Rhodobacterales	Roseobacteraceae
3078	4	0	0	0	0	0	0	0	0	0	0	0	0	0	0	0	0	0	0	6	0	0	0	0	0	0	0	0	2	0	0	1	2	0	0	Bacteria	Pseudomonadota	Alphaproteobacteria	Rhodobacterales	Roseobacteraceae
4995	13	8	7	0	0	1	4	9	0	23	23	5	2	15	8	14	0	32	30	30	28	20	25	25	12	5	38	6	21	23	13	14	7	8	54	Bacteria	Pseudomonadota	Alphaproteobacteria	Rhodobacterales	Roseobacteraceae
3064	7	0	8	1	2	0	0	7	0	11	7	0	1	0	3	3	0	1	1	9	11	5	5	1	0	1	3	1	0	0	0	1	2	2	9	Bacteria	Pseudomonadota	Alphaproteobacteria	Rhodobacterales	Roseobacteraceae
4207	9	4	34	3	0	0	0	0	0	14	4	0	12	37	61	1	0	1	0	30	33	7	52	0	0	10	12	0	0	3	1	5	14	6	15	Bacteria	Pseudomonadota	Alphaproteobacteria	Rhodobacterales	Roseobacteraceae
3583	8	0	1	0	0	0	0	0	0	0	2	0	0	0	20	3	0	0	11	2	1	1	0	0	1	1	0	0	6	0	6	0	1	0	0	Bacteria	Pseudomonadota	Alphaproteobacteria	Rhodobacterales	Roseobacteraceae
4973	8	0	5	0	0	0	1	0	0	15	2	0	3	3	1	0	0	0	0	32	9	18	29	0	0	0	3	0	1	1	1	2	5	12	8	Bacteria	Pseudomonadota	Alphaproteobacteria	Rhodobacterales	Roseobacteraceae
987	5	0	23	4	0	0	0	0	0	0	0	3	0	1	0	5	0	0	0	6	0	3	1	0	0	2	4	0	0	0	0	0	124	0	0	Bacteria	Pseudomonadota	Alphaproteobacteria	Rhodobacterales	Roseobacteraceae
4398	4	0	0	0	0	0	0	2	0	0	0	0	0	0	0	1	0	0	0	1	0	0	0	0	0	0	0	0	0	0	0	0	0	0	0	Bacteria	Pseudomonadota	Alphaproteobacteria	Rhodobacterales	Roseobacteraceae
4991	2	0	5	0	0	0	0	0	0	0	0	0	0	5	0	3	0	0	0	2	3	0	2	0	0	4	5	0	0	0	0	0	3	0	1	Bacteria	Pseudomonadota	Alphaproteobacteria	Rhodobacterales	Roseobacteraceae
3086	3	0	6	2	0	0	0	0	0	0	2	1	0	3	2	2	0	1	0	0	1	2	1	2	0	2	2	0	3	0	1	0	4	0	3	Bacteria	Pseudomonadota	Alphaproteobacteria	Rhodobacterales	Roseobacteraceae
4332	11	34	16	4	5	1	7	10	0	48	27	66	6	127	108	35	0	2	4	138	54	9	116	3	2	27	17	3	7	33	22	7	29	25	53	Bacteria	Pseudomonadota	Alphaproteobacteria	Rhodobacterales	Roseobacteraceae
1000	8	4	1	0	0	0	0	0	0	0	6	0	0	0	0	2	0	0	0	3	10	2	0	0	0	0	0	0	0	0	0	0	1	3	5	Bacteria	Pseudomonadota	Alphaproteobacteria	Rhodobacterales	Roseobacteraceae
991	2	0	0	0	0	0	0	0	0	0	6	0	0	0	0	2	0	0	0	6	2	0	2	0	0	0	0	0	0	4	1	0	0	0	1	Bacteria	Pseudomonadota	Alphaproteobacteria	Rhodobacterales	Roseobacteraceae
4450	5	1	13	0	0	0	2	2	0	11	3	1	0	19	4	5	0	2	3	23	11	16	2	3	2	7	11	1	4	0	1	7	8	5	30	Bacteria	Pseudomonadota	Alphaproteobacteria	Rhodobacterales	Roseobacteraceae
1004	2	0	2	0	0	2	0	2	0	53	33	0	0	0	6	0	0	0	0	3	4	0	1	0	0	0	0	0	1	0	5	2	0	1	11	Bacteria	Pseudomonadota	Alphaproteobacteria	Rhodobacterales	Roseobacteraceae
1065	13	8	32	1	1	0	15	14	0	90	46	29	0	32	45	55	0	84	47	180	42	39	105	92	46	36	85	9	49	62	20	50	39	53	119	Bacteria	Pseudomonadota	Alphaproteobacteria	Rhodobacterales	Roseobacteraceae
4974	1	0	0	0	0	5	0	0	0	0	0	0	0	9	0	3	0	0	2	6	2	1	5	0	0	8	4	1	1	0	0	0	3	1	3	Bacteria	Pseudomonadota	Alphaproteobacteria	Rhodobacterales	Roseobacteraceae
1015	1	0	1	0	0	0	0	0	0	1	0	0	0	0	2	0	0	0	0	6	0	1	1	1	0	0	0	0	0	0	1	0	1	0	0	Bacteria	Pseudomonadota	Alphaproteobacteria	Rhodobacterales	Roseobacteraceae
3062	3	0	0	0	0	0	0	0	0	0	0	0	0	0	0	0	0	0	0	0	0	0	0	0	0	0	0	0	0	0	0	0	0	0	0	Bacteria	Pseudomonadota	Alphaproteobacteria	Rhodobacterales	Roseobacteraceae
4457	4	0	0	0	0	0	1	0	0	3	5	0	0	0	0	3	0	2	0	5	1	0	0	1	1	1	4	0	0	1	2	0	7	1	2	Bacteria	Pseudomonadota	Alphaproteobacteria	Rhodobacterales	Roseobacteraceae
1037	1	0	0	0	0	0	0	0	0	0	0	0	0	1	3	3	0	3	0	2	0	0	3	3	7	2	1	0	4	25	29	1	0	0	1	Bacteria	Pseudomonadota	Alphaproteobacteria	Rhodobacterales	Roseobacteraceae
4992	16	4	19	0	0	1	0	2	0	0	2	8	0	11	9	3	0	8	2	21	16	3	7	14	6	6	18	6	14	10	5	13	3	6	5	Bacteria	Pseudomonadota	Alphaproteobacteria	Rhodobacterales	Roseobacteraceae
4970	4	1	4	0	0	13	15	6	0	110	47	0	2	0	5	35	0	16	3	221	57	19	23	15	8	7	19	1	8	14	5	15	29	28	74	Bacteria	Pseudomonadota	Alphaproteobacteria	Rhodobacterales	Roseobacteraceae
4451	1	0	0	0	0	0	0	0	0	0	0	0	0	0	1	0	0	0	0	0	1	1	0	0	0	0	0	0	0	0	0	0	0	0	0	Bacteria	Pseudomonadota	Alphaproteobacteria	Rhodobacterales	Roseobacteraceae
4314	1	0	0	0	0	0	0	0	0	0	0	0	0	0	0	0	0	0	0	4	0	1	0	0	0	0	0	0	0	0	0	0	2	0	0	Bacteria	Pseudomonadota	Alphaproteobacteria	Rhodobacterales	Roseobacteraceae
1060	2	0	0	0	0	0	0	0	0	3	0	0	0	0	0	0	0	0	0	5	0	0	0	0	0	0	0	0	0	0	0	0	0	0	0	Bacteria	Pseudomonadota	Alphaproteobacteria	Rhodobacterales	Roseobacteraceae
4076	5	1	4	0	0	10	0	0	0	0	1	1	2	1	3	7	0	1	0	5	3	1	3	0	1	2	4	0	0	0	8	1	4	1	2	Bacteria	Pseudomonadota	Alphaproteobacteria	Rhodobacterales	Roseobacteraceae
2857	1	0	0	0	0	0	0	0	0	0	0	0	0	0	0	0	0	0	0	0	0	0	0	0	0	0	0	0	0	0	0	0	0	0	0	Bacteria	Pseudomonadota	Alphaproteobacteria	Rhodobacterales	Roseobacteraceae
4999	3	0	1	0	0	0	0	0	0	0	0	0	0	0	0	0	0	0	0	0	1	0	0	0	0	0	0	0	0	0	0	0	0	0	0	Bacteria	Pseudomonadota	Alphaproteobacteria	Rhodobacterales	Roseobacteraceae
5001	4	0	4	0	0	0	1	0	0	1	6	0	1	1	2	0	0	0	0	30	2	3	4	1	0	1	2	0	3	0	1	0	3	1	8	Bacteria	Pseudomonadota	Alphaproteobacteria	Rhodobacterales	Roseobacteraceae
989	1	1	1	0	0	0	0	0	0	0	0	0	0	0	11	1	0	0	0	0	0	1	1	0	0	0	0	0	2	0	1	1	0	1	0	Bacteria	Pseudomonadota	Alphaproteobacteria	Rhodobacterales	Roseobacteraceae
1041	1	0	0	0	0	0	0	0	0	0	0	0	0	0	0	0	0	0	0	27	0	0	0	0	0	0	0	0	0	0	0	0	2	1	0	Bacteria	Pseudomonadota	Alphaproteobacteria	Rhodobacterales	Roseobacteraceae
4280	5	5	10	0	1	0	1	5	0	16	7	6	0	10	0	3	0	0	0	3	10	7	6	0	0	5	3	1	2	0	3	1	6	8	3	Bacteria	Pseudomonadota	Alphaproteobacteria	Rhodobacterales	Roseobacteraceae
3580	4	0	1	0	0	0	0	0	0	0	0	0	0	0	0	0	0	0	0	0	0	0	0	0	0	0	0	0	0	0	0	0	1	0	0	Bacteria	Pseudomonadota	Alphaproteobacteria	Rhodobacterales	Roseobacteraceae
3586	1	0	0	0	0	0	0	0	0	0	13	0	0	2	0	0	0	0	0	4	0	0	0	0	0	0	2	0	0	0	0	1	0	0	0	Bacteria	Pseudomonadota	Alphaproteobacteria	Rhodobacterales	Roseobacteraceae
4456	1	0	21	1	0	0	2	0	0	1	0	0	0	1	0	5	0	1	0	4	0	1	0	2	2	6	6	0	0	1	1	2	27	0	0	Bacteria	Pseudomonadota	Alphaproteobacteria	Rhodobacterales	Roseobacteraceae
2926	1	0	1	0	0	0	1	0	0	0	6	0	0	0	0	1	0	0	0	0	1	0	0	0	0	0	4	0	0	0	0	0	0	0	0	Bacteria	Pseudomonadota	Alphaproteobacteria	Rhodobacterales	Roseobacteraceae
4998	3	0	3	0	0	0	0	0	0	0	0	0	0	3	3	0	0	2	0	7	8	1	3	3	1	5	2	0	4	3	3	0	1	4	2	Bacteria	Pseudomonadota	Alphaproteobacteria	Rhodobacterales	Roseobacteraceae
4089	1	0	0	0	0	0	0	1	0	5	4	0	0	0	1	0	0	0	1	1	1	1	10	0	0	2	4	0	0	0	1	0	1	1	0	Bacteria	Pseudomonadota	Alphaproteobacteria	Rhodobacterales	Roseobacteraceae
2909	1	1	7	0	0	0	0	0	0	4	2	0	2	3	5	5	0	0	0	6	6	1	8	1	0	1	0	0	0	0	0	1	1	2	3	Bacteria	Pseudomonadota	Alphaproteobacteria	Rhodobacterales	Roseobacteraceae
4996	1	1	3	0	0	0	0	0	0	0	1	0	1	9	12	2	0	6	4	5	3	0	12	4	11	6	22	1	5	4	3	5	2	2	4	Bacteria	Pseudomonadota	Alphaproteobacteria	Rhodobacterales	Roseobacteraceae
1028	1	4	6	1	0	2	0	17	0	86	24	1	0	2	6	21	0	39	2	23	25	24	71	28	21	7	34	5	20	29	3	11	20	27	73	Bacteria	Pseudomonadota	Alphaproteobacteria	Rhodobacterales	Roseobacteraceae
4459	3	0	5	0	0	1	0	2	0	0	4	0	1	6	10	15	0	0	1	21	15	4	9	1	1	11	4	1	2	0	1	3	3	1	4	Bacteria	Pseudomonadota	Alphaproteobacteria	Rhodobacterales	Roseobacteraceae
1049	2	0	0	0	0	0	0	0	0	0	0	0	0	1	1	5	0	0	0	3	1	0	5	1	0	0	2	0	0	0	0	0	1	0	9	Bacteria	Pseudomonadota	Alphaproteobacteria	Rhodobacterales	Roseobacteraceae
4987	1	0	3	0	0	0	0	0	0	0	0	0	0	0	2	0	0	0	28	4	1	0	1	1	0	0	0	0	0	0	0	0	2	0	15	Bacteria	Pseudomonadota	Alphaproteobacteria	Rhodobacterales	Roseobacteraceae
3591	1	1	3	3	2	0	0	0	0	8	3	0	0	20	11	4	0	0	0	8	6	2	0	0	0	2	3	0	1	0	0	1	9	1	13	Bacteria	Pseudomonadota	Alphaproteobacteria	Rhodobacterales	Roseobacteraceae
4971	1	0	0	0	0	0	0	0	0	0	0	0	0	1	0	1	0	0	0	0	0	0	0	0	0	3	0	0	0	0	1	0	0	0	0	Bacteria	Pseudomonadota	Alphaproteobacteria	Rhodobacterales	Roseobacteraceae
3587	1	0	5	0	0	0	0	0	0	5	6	0	0	0	0	7	0	2	2	59	3	3	5	0	0	1	4	0	1	1	0	2	8	2	2	Bacteria	Pseudomonadota	Alphaproteobacteria	Rhodobacterales	Roseobacteraceae
985	1	0	0	0	0	0	0	0	0	3	0	0	0	0	0	0	0	0	1	3	0	1	0	0	0	0	0	0	0	0	0	0	0	0	0	Bacteria	Pseudomonadota	Alphaproteobacteria	Rhodobacterales	Roseobacteraceae
3584	0	2	22	0	1	2	0	0	0	78	67	29	1	0	47	29	0	0	19	4	1	0	7	0	1	0	0	0	1	1	1	0	1	6	3	Bacteria	Pseudomonadota	Alphaproteobacteria	Rhodobacterales	Roseobacteraceae
4976	0	1	1	0	0	0	0	0	0	0	0	0	0	0	0	1	0	0	1	1	0	1	0	0	0	3	1	0	0	0	0	0	0	1	0	Bacteria	Pseudomonadota	Alphaproteobacteria	Rhodobacterales	Roseobacteraceae
3589	0	1	0	0	0	0	0	0	0	0	0	0	0	5	1	2	0	0	0	1	0	0	0	0	0	0	0	0	0	0	0	0	1	0	0	Bacteria	Pseudomonadota	Alphaproteobacteria	Rhodobacterales	Roseobacteraceae
3077	0	0	1	0	0	0	0	0	0	0	0	0	0	0	0	0	0	0	0	0	1	0	18	0	0	0	0	0	0	0	0	0	0	5	47	Bacteria	Pseudomonadota	Alphaproteobacteria	Rhodobacterales	Roseobacteraceae
4993	0	0	6	1	1	0	0	4	0	0	0	0	0	16	18	0	0	1	0	1	4	7	43	0	0	0	8	0	1	1	0	0	7	15	11	Bacteria	Pseudomonadota	Alphaproteobacteria	Rhodobacterales	Roseobacteraceae
3590	0	0	1	0	0	0	0	0	0	0	0	0	0	0	0	0	0	0	0	0	0	0	0	0	0	1	0	0	0	0	0	0	0	0	0	Bacteria	Pseudomonadota	Alphaproteobacteria	Rhodobacterales	Roseobacteraceae
3593	0	0	1	0	0	0	0	0	0	0	0	0	0	0	0	0	0	0	0	2	0	0	0	0	0	0	0	0	0	0	0	0	0	0	0	Bacteria	Pseudomonadota	Alphaproteobacteria	Rhodobacterales	Roseobacteraceae
3071	0	0	1	0	0	0	0	0	0	0	0	0	0	0	0	0	0	0	0	0	0	0	1	0	0	0	0	0	0	0	0	0	0	0	0	Bacteria	Pseudomonadota	Alphaproteobacteria	Rhodobacterales	Roseobacteraceae
3578	0	0	1	0	0	0	0	0	0	0	0	0	0	0	0	0	0	0	0	0	0	0	0	0	0	0	0	0	0	0	0	0	0	0	0	Bacteria	Pseudomonadota	Alphaproteobacteria	Rhodobacterales	Roseobacteraceae
5005	0	0	1	0	0	0	0	1	0	3	0	0	0	9	0	0	0	1	0	0	3	1	1	3	0	0	0	0	0	1	0	0	0	0	2	Bacteria	Pseudomonadota	Alphaproteobacteria	Rhodobacterales	Roseobacteraceae
1059	0	0	3	0	0	0	0	0	0	0	1	0	0	0	3	0	0	0	0	0	0	0	0	0	0	0	0	0	0	0	0	0	3	1	0	Bacteria	Pseudomonadota	Alphaproteobacteria	Rhodobacterales	Roseobacteraceae
4326	0	0	1	0	0	0	0	0	0	0	0	0	0	0	1	0	0	0	0	0	0	0	0	0	0	0	1	0	0	0	0	0	0	0	0	Bacteria	Pseudomonadota	Alphaproteobacteria	Rhodobacterales	Roseobacteraceae
3087	0	0	2	0	0	0	0	0	0	0	0	0	0	0	0	0	0	0	0	0	1	0	20	0	0	0	0	0	0	0	0	0	0	4	32	Bacteria	Pseudomonadota	Alphaproteobacteria	Rhodobacterales	Roseobacteraceae
1025	0	0	1	0	0	0	0	0	0	0	0	0	0	0	0	0	0	0	0	0	0	0	0	0	0	0	0	0	0	0	0	0	0	0	0	Bacteria	Pseudomonadota	Alphaproteobacteria	Rhodobacterales	Roseobacteraceae
1064	0	0	1	0	0	0	0	0	0	0	2	0	0	0	0	2	0	0	2	0	0	0	0	0	0	0	0	0	0	0	1	0	1	1	0	Bacteria	Pseudomonadota	Alphaproteobacteria	Rhodobacterales	Roseobacteraceae
1048	0	0	1	0	0	0	0	0	0	1	0	0	0	0	0	0	0	0	1	0	0	0	0	0	0	0	0	0	0	0	0	0	0	0	0	Bacteria	Pseudomonadota	Alphaproteobacteria	Rhodobacterales	Roseobacteraceae
1018	0	0	1	0	0	0	0	0	0	0	0	0	0	0	0	0	0	0	0	0	0	0	0	0	0	1	2	0	0	0	0	0	0	0	0	Bacteria	Pseudomonadota	Alphaproteobacteria	Rhodobacterales	Roseobacteraceae
1067	0	0	1	0	0	0	0	0	0	0	0	0	0	0	0	1	0	0	0	0	0	1	3	0	0	0	0	0	0	1	0	0	1	0	0	Bacteria	Pseudomonadota	Alphaproteobacteria	Rhodobacterales	Roseobacteraceae
5002	0	0	0	0	0	1	0	0	0	0	0	0	0	0	0	0	0	0	0	0	0	0	0	0	0	0	0	0	0	0	0	0	0	0	1	Bacteria	Pseudomonadota	Alphaproteobacteria	Rhodobacterales	Roseobacteraceae
1026	0	0	0	0	0	1	0	0	0	0	0	0	0	0	0	0	0	0	0	1	0	0	0	0	0	0	0	0	1	0	0	0	2	0	0	Bacteria	Pseudomonadota	Alphaproteobacteria	Rhodobacterales	Roseobacteraceae
1046	0	0	0	0	0	0	1	2	0	20	8	0	0	0	0	2	0	1	0	5	3	6	1	2	0	1	1	0	4	0	0	0	0	7	16	Bacteria	Pseudomonadota	Alphaproteobacteria	Rhodobacterales	Roseobacteraceae
5004	0	0	0	0	0	0	0	1	0	0	0	0	0	0	0	0	0	0	0	0	0	0	0	0	0	0	0	0	0	1	1	0	0	0	0	Bacteria	Pseudomonadota	Alphaproteobacteria	Rhodobacterales	Roseobacteraceae
3410	0	0	0	0	0	0	0	0	0	15	1	0	0	0	0	1	0	0	1	0	0	0	1	0	0	1	0	1	0	0	0	0	0	0	0	Bacteria	Pseudomonadota	Alphaproteobacteria	Rhodobacterales	Roseobacteraceae
4145	0	0	0	0	0	0	0	0	0	1	0	0	0	0	0	2	0	0	0	1	0	1	0	0	0	0	0	0	0	0	1	0	0	0	0	Bacteria	Pseudomonadota	Alphaproteobacteria	Rhodobacterales	Roseobacteraceae
4980	0	0	0	0	0	0	0	0	0	3	3	0	0	1	5	2	0	0	0	4	3	0	0	0	0	0	0	0	0	0	0	0	0	0	1	Bacteria	Pseudomonadota	Alphaproteobacteria	Rhodobacterales	Roseobacteraceae
1009	0	0	0	0	0	0	0	0	0	14	12	1	0	0	0	3	0	0	0	1	0	0	0	0	0	0	0	0	0	0	0	0	0	0	0	Bacteria	Pseudomonadota	Alphaproteobacteria	Rhodobacterales	Roseobacteraceae
1005	0	0	0	0	0	0	0	0	0	4	0	0	0	0	0	0	0	0	0	0	0	0	0	0	0	0	0	0	1	0	0	0	0	0	0	Bacteria	Pseudomonadota	Alphaproteobacteria	Rhodobacterales	Roseobacteraceae
3097	0	0	0	0	0	0	0	0	0	0	16	0	0	0	0	9	0	0	1	2	6	1	1	0	0	1	4	0	0	7	4	0	1	0	3	Bacteria	Pseudomonadota	Alphaproteobacteria	Rhodobacterales	Roseobacteraceae
1040	0	0	0	0	0	0	0	0	0	0	2	0	0	0	5	0	0	0	0	7	0	0	0	0	0	0	0	0	0	0	0	0	0	0	0	Bacteria	Pseudomonadota	Alphaproteobacteria	Rhodobacterales	Roseobacteraceae
4994	0	0	0	0	0	0	0	0	0	0	3	0	0	0	1	0	0	0	0	0	1	1	0	0	0	0	0	0	0	0	0	0	0	1	3	Bacteria	Pseudomonadota	Alphaproteobacteria	Rhodobacterales	Roseobacteraceae
3595	0	0	0	0	0	0	0	0	0	0	2	0	1	1	0	0	0	0	0	0	0	0	0	0	0	0	0	0	0	1	0	0	0	0	0	Bacteria	Pseudomonadota	Alphaproteobacteria	Rhodobacterales	Roseobacteraceae
4990	0	0	0	0	0	0	0	0	0	0	1	0	0	0	0	0	0	0	1	0	0	0	0	0	0	0	0	0	0	0	0	0	0	0	0	Bacteria	Pseudomonadota	Alphaproteobacteria	Rhodobacterales	Roseobacteraceae
1052	0	0	0	0	0	0	0	0	0	0	1	0	0	0	0	1	0	0	0	1	0	0	0	0	0	0	0	0	0	1	0	0	0	0	0	Bacteria	Pseudomonadota	Alphaproteobacteria	Rhodobacterales	Roseobacteraceae
4255	0	0	0	0	0	0	0	0	0	0	0	1	0	0	0	0	0	0	0	0	0	0	0	0	0	0	0	0	0	0	0	0	0	0	0	Bacteria	Pseudomonadota	Alphaproteobacteria	Rhodobacterales	Roseobacteraceae
1063	0	0	0	0	0	0	0	0	0	0	0	0	1	0	0	0	0	0	0	0	0	0	0	0	0	0	0	0	0	0	0	0	0	0	0	Bacteria	Pseudomonadota	Alphaproteobacteria	Rhodobacterales	Roseobacteraceae
4988	0	0	0	0	0	0	0	0	0	0	0	0	3	0	0	1	0	0	0	0	0	0	0	0	0	0	0	0	0	0	2	0	0	0	0	Bacteria	Pseudomonadota	Alphaproteobacteria	Rhodobacterales	Roseobacteraceae
3067	0	0	0	0	0	0	0	0	0	0	0	0	0	2	0	0	0	0	0	4	2	0	1	0	0	0	1	0	0	0	0	0	0	1	0	Bacteria	Pseudomonadota	Alphaproteobacteria	Rhodobacterales	Roseobacteraceae
4293	0	0	0	0	0	0	0	0	0	0	0	0	0	2	1	0	0	0	0	0	0	0	0	0	0	0	0	0	0	0	0	0	0	0	0	Bacteria	Pseudomonadota	Alphaproteobacteria	Rhodobacterales	Roseobacteraceae
1035	0	0	0	0	0	0	0	0	0	0	0	0	0	0	2	1	0	0	0	36	0	0	0	0	0	0	0	1	0	0	1	2	6	0	0	Bacteria	Pseudomonadota	Alphaproteobacteria	Rhodobacterales	Roseobacteraceae
3002	0	0	0	0	0	0	0	0	0	0	0	0	0	0	1	0	0	0	0	0	0	0	3	0	0	0	0	0	0	0	0	0	0	1	1	Bacteria	Pseudomonadota	Alphaproteobacteria	Rhodobacterales	Roseobacteraceae
3585	0	0	0	0	0	0	0	0	0	0	0	0	0	0	0	1	0	0	0	0	0	0	0	0	0	0	0	0	0	0	0	0	0	0	0	Bacteria	Pseudomonadota	Alphaproteobacteria	Rhodobacterales	Roseobacteraceae
1051	0	0	0	0	0	0	0	0	0	0	0	0	0	0	0	1	0	1	0	0	0	0	0	1	0	0	1	0	0	0	0	2	0	0	0	Bacteria	Pseudomonadota	Alphaproteobacteria	Rhodobacterales	Roseobacteraceae
1043	0	0	0	0	0	0	0	0	0	0	0	0	0	0	0	1	0	0	0	0	0	0	0	0	0	0	0	0	0	0	0	0	0	0	0	Bacteria	Pseudomonadota	Alphaproteobacteria	Rhodobacterales	Roseobacteraceae
3079	0	0	0	0	0	0	0	0	0	0	0	0	0	0	0	2	0	0	0	2	0	0	0	0	0	0	0	0	0	0	0	0	0	0	0	Bacteria	Pseudomonadota	Alphaproteobacteria	Rhodobacterales	Roseobacteraceae
997	0	0	0	0	0	0	0	0	0	0	0	0	0	0	0	0	0	0	0	1	1	0	0	0	0	2	0	0	0	0	0	0	0	0	0	Bacteria	Pseudomonadota	Alphaproteobacteria	Rhodobacterales	Roseobacteraceae
4275	0	0	0	0	0	0	0	0	0	0	0	0	0	0	0	0	0	0	0	0	3	1	1	0	0	2	0	0	0	0	0	0	0	0	0	Bacteria	Pseudomonadota	Alphaproteobacteria	Rhodobacterales	Roseobacteraceae
4984	0	0	0	0	0	0	0	0	0	0	0	0	0	0	0	0	0	0	0	0	3	0	3	0	0	0	0	1	0	0	0	0	1	1	3	Bacteria	Pseudomonadota	Alphaproteobacteria	Rhodobacterales	Roseobacteraceae
4982	0	0	0	0	0	0	0	0	0	0	0	0	0	0	0	0	0	0	0	0	1	1	2	0	0	1	0	0	0	0	0	0	0	0	8	Bacteria	Pseudomonadota	Alphaproteobacteria	Rhodobacterales	Roseobacteraceae
4075	0	0	0	0	0	0	0	0	0	0	0	0	0	0	0	0	0	0	0	0	1	0	0	0	0	0	0	0	0	0	0	0	0	0	1	Bacteria	Pseudomonadota	Alphaproteobacteria	Rhodobacterales	Roseobacteraceae
1042	0	0	0	0	0	0	0	0	0	0	0	0	0	0	0	0	0	0	0	0	1	0	0	0	0	0	0	0	0	0	0	0	0	0	0	Bacteria	Pseudomonadota	Alphaproteobacteria	Rhodobacterales	Roseobacteraceae
4997	0	0	0	0	0	0	0	0	0	0	0	0	0	0	0	0	0	0	0	0	1	0	0	0	0	0	0	0	0	0	0	0	0	0	0	Bacteria	Pseudomonadota	Alphaproteobacteria	Rhodobacterales	Roseobacteraceae
1023	0	0	0	0	0	0	0	0	0	0	0	0	0	0	0	0	0	0	0	0	0	1	1	0	0	0	0	0	0	0	0	0	0	0	0	Bacteria	Pseudomonadota	Alphaproteobacteria	Rhodobacterales	Roseobacteraceae
3082	0	0	0	0	0	0	0	0	0	0	0	0	0	0	0	0	0	0	0	0	0	4	0	0	0	0	2	2	2	1	0	0	0	0	0	Bacteria	Pseudomonadota	Alphaproteobacteria	Rhodobacterales	Roseobacteraceae
3594	0	0	0	0	0	0	0	0	0	0	0	0	0	0	0	0	0	0	0	0	0	1	0	0	0	0	0	0	0	0	0	0	0	0	0	Bacteria	Pseudomonadota	Alphaproteobacteria	Rhodobacterales	Roseobacteraceae
3412	0	0	0	0	0	0	0	0	0	0	0	0	0	0	0	0	0	0	0	0	0	1	1	0	0	1	0	0	0	0	0	0	0	0	0	Bacteria	Pseudomonadota	Alphaproteobacteria	Rhodobacterales	Roseobacteraceae
3073	0	0	0	0	0	0	0	0	0	0	0	0	0	0	0	0	0	0	0	0	0	0	1	0	0	0	0	0	0	0	0	0	0	0	0	Bacteria	Pseudomonadota	Alphaproteobacteria	Rhodobacterales	Roseobacteraceae
3579	0	0	0	0	0	0	0	0	0	0	0	0	0	0	0	0	0	0	0	0	0	0	0	0	0	1	0	0	0	0	0	0	0	0	0	Bacteria	Pseudomonadota	Alphaproteobacteria	Rhodobacterales	Roseobacteraceae
4981	0	0	0	0	0	0	0	0	0	0	0	0	0	0	0	0	0	0	0	0	0	0	0	0	0	1	0	0	0	0	0	0	0	0	0	Bacteria	Pseudomonadota	Alphaproteobacteria	Rhodobacterales	Roseobacteraceae
1047	0	0	0	0	0	0	0	0	0	0	0	0	0	0	0	0	0	0	0	0	0	0	0	0	0	0	1	0	0	0	0	0	0	0	0	Bacteria	Pseudomonadota	Alphaproteobacteria	Rhodobacterales	Roseobacteraceae
1033	0	0	0	0	0	0	0	0	0	0	0	0	0	0	0	0	0	0	0	0	0	0	0	0	0	0	0	0	0	0	1	0	0	0	0	Bacteria	Pseudomonadota	Alphaproteobacteria	Rhodobacterales	Roseobacteraceae
-4970	801	276	1145	46	38	81	149	202	2	1219	889	180	150	686	707	892	4	328	416	2817	1584	753	1594	359	272	697	946	74	422	909	535	366	1153	580	1236	Bacteria	Pseudomonadota	Alphaproteobacteria	Rhodobacterales	Roseobacteraceae
4433	0	0	0	0	0	0	0	0	0	0	0	0	0	0	0	0	0	0	0	0	0	0	0	0	0	0	0	0	0	0	0	0	1	0	0	Bacteria	Pseudomonadota	Alphaproteobacteria	Rhodobacterales	Neomegalonemataceae
4265	0	0	0	0	0	0	0	0	0	0	0	0	0	0	0	0	0	0	0	0	0	0	0	0	0	0	0	0	0	0	0	0	1	0	0	Bacteria	Pseudomonadota	Alphaproteobacteria	Rhodobacterales	Neomegalonemataceae
-871	2663	1933	5360	311	119	77	245	345	88	1344	574	741	879	4857	2856	452	288	1017	855	1690	14918	5018	9656	2008	979	1607	5169	318	1443	1312	790	900	3116	2240	6734	Bacteria	Pseudomonadota	Alphaproteobacteria	Hyphomicrobiales	unclassified_Hyphomicrobiales
1148	264	12	155	21	2	0	0	3	0	2	2	3	14	292	68	2	142	2	4	28	295	177	158	57	28	18	401	8	61	18	32	3	330	46	160	Bacteria	Pseudomonadota	Alphaproteobacteria	Sneathiellales
1149	264	12	155	21	2	0	0	3	0	2	2	3	14	292	68	2	142	2	4	28	295	177	158	57	28	18	401	8	61	18	32	3	330	46	160	Bacteria	Pseudomonadota	Alphaproteobacteria	Sneathiellales	Sneathiellaceae
2863	31	1	17	2	0	0	0	2	0	0	0	0	3	8	3	1	0	0	0	3	24	8	16	1	0	4	40	0	6	0	1	0	25	1	15	Bacteria	Pseudomonadota	Alphaproteobacteria	Sneathiellales	Sneathiellaceae
3320	44	0	26	4	0	0	0	0	0	1	0	0	1	52	10	1	142	0	0	1	24	6	23	50	21	2	88	2	18	5	22	0	51	6	28	Bacteria	Pseudomonadota	Alphaproteobacteria	Sneathiellales	Sneathiellaceae
1150	10	0	1	0	0	0	0	0	0	0	2	0	0	0	1	0	0	0	4	11	43	16	26	0	0	0	2	0	0	0	0	0	13	1	2	Bacteria	Pseudomonadota	Alphaproteobacteria	Sneathiellales	Sneathiellaceae
3617	4	1	5	0	1	0	0	0	0	0	0	0	1	19	9	0	0	0	0	1	18	14	5	0	0	1	6	1	2	0	2	1	4	2	7	Bacteria	Pseudomonadota	Alphaproteobacteria	Sneathiellales	Sneathiellaceae
3319	0	0	0	0	0	0	0	0	0	0	0	0	0	1	0	0	0	0	0	0	0	0	0	0	0	0	0	0	0	0	2	0	0	0	0	Bacteria	Pseudomonadota	Alphaproteobacteria	Sneathiellales	Sneathiellaceae
-1150	175	10	106	15	1	0	0	1	0	1	0	3	9	212	45	0	0	2	0	12	186	133	88	6	7	11	265	5	35	13	5	2	237	36	108	Bacteria	Pseudomonadota	Alphaproteobacteria	Sneathiellales	Sneathiellaceae
4469	116	2	134	9	1	0	2	1	0	2	12	1	86	993	124	2	41	3	1	21	358	318	409	791	403	85	295	8	68	75	64	25	127	104	211	Bacteria	Pseudomonadota	Alphaproteobacteria	Micropepsales
3556	116	2	134	9	1	0	2	1	0	2	12	1	86	993	124	2	41	3	1	21	358	318	409	791	403	85	295	8	68	75	64	25	127	104	211	Bacteria	Pseudomonadota	Alphaproteobacteria	Micropepsales	Micropepsaceae
3557	112	2	128	7	1	0	2	0	0	2	4	0	50	580	107	0	9	3	1	19	333	287	369	340	198	79	266	7	63	39	39	23	110	84	187	Bacteria	Pseudomonadota	Alphaproteobacteria	Micropepsales	Micropepsaceae
1174	0	0	1	0	0	0	0	1	0	0	8	1	17	262	4	2	32	0	0	0	1	6	12	342	154	3	3	0	1	27	18	0	2	10	12	Bacteria	Pseudomonadota	Alphaproteobacteria	Micropepsales	Micropepsaceae
-3557	4	0	5	2	0	0	0	0	0	0	0	0	19	151	13	0	0	0	0	2	24	25	28	109	51	3	26	1	4	9	7	2	15	10	12	Bacteria	Pseudomonadota	Alphaproteobacteria	Micropepsales	Micropepsaceae
1151	611	1195	1278	81	177	847	758	565	383	1600	1242	2166	418	4496	942	817	1778	2677	6007	1717	2854	818	1975	3015	1776	2047	2719	348	1549	2403	948	1212	1087	750	1807	Bacteria	Pseudomonadota	Alphaproteobacteria	Sphingomonadales
1158	17	164	23	4	31	69	82	52	53	69	101	390	14	116	48	32	323	292	1074	60	115	42	59	335	208	144	227	28	135	255	68	168	25	7	88	Bacteria	Pseudomonadota	Alphaproteobacteria	Sphingomonadales	Sphingomonadaceae
3321	3	31	2	2	8	32	4	22	8	15	20	12	2	8	5	11	58	155	193	4	8	10	3	136	99	73	120	18	63	131	18	77	1	1	26	Bacteria	Pseudomonadota	Alphaproteobacteria	Sphingomonadales	Sphingomonadaceae
4137	3	65	0	0	13	22	21	15	13	37	21	101	1	8	14	1	139	98	462	47	8	3	9	94	46	32	57	4	47	93	20	67	5	0	21	Bacteria	Pseudomonadota	Alphaproteobacteria	Sphingomonadales	Sphingomonadaceae
3032	2	3	3	0	0	0	7	0	1	1	14	55	2	33	6	3	27	0	36	3	8	3	10	22	12	11	7	0	2	0	11	2	1	1	3	Bacteria	Pseudomonadota	Alphaproteobacteria	Sphingomonadales	Sphingomonadaceae
3326	5	1	12	0	0	0	0	0	0	0	1	0	1	0	2	2	0	0	0	3	3	1	4	0	0	0	0	0	0	0	0	1	0	0	3	Bacteria	Pseudomonadota	Alphaproteobacteria	Sphingomonadales	Sphingomonadaceae
3322	1	0	3	1	0	0	0	0	0	0	0	0	2	2	3	4	0	0	0	1	58	13	7	0	0	0	2	0	0	0	0	0	11	0	18	Bacteria	Pseudomonadota	Alphaproteobacteria	Sphingomonadales	Sphingomonadaceae
4104	0	26	0	0	3	0	0	1	1	0	0	0	0	0	0	1	1	0	2	0	0	0	1	0	0	0	0	0	0	0	0	0	0	2	0	Bacteria	Pseudomonadota	Alphaproteobacteria	Sphingomonadales	Sphingomonadaceae
1159	0	0	1	0	0	0	0	0	0	0	0	0	0	0	0	0	0	0	0	0	0	0	2	1	0	0	0	0	0	3	0	0	0	0	0	Bacteria	Pseudomonadota	Alphaproteobacteria	Sphingomonadales	Sphingomonadaceae
1164	0	0	0	0	0	0	4	0	0	0	0	1	0	1	0	0	10	0	0	0	0	0	0	0	0	0	0	0	0	0	1	0	0	0	0	Bacteria	Pseudomonadota	Alphaproteobacteria	Sphingomonadales	Sphingomonadaceae
3325	0	0	0	0	0	0	6	0	0	0	1	0	0	0	0	0	1	2	11	0	0	0	0	0	1	4	0	0	1	1	0	0	0	0	0	Bacteria	Pseudomonadota	Alphaproteobacteria	Sphingomonadales	Sphingomonadaceae
4375	0	0	0	0	0	0	0	0	3	0	3	113	0	2	0	0	2	1	95	0	0	0	2	1	0	0	2	0	1	0	4	4	1	0	0	Bacteria	Pseudomonadota	Alphaproteobacteria	Sphingomonadales	Sphingomonadaceae
5031	0	0	0	0	0	0	0	0	0	0	0	0	1	0	0	0	0	0	0	0	0	0	0	0	1	1	0	0	0	0	0	0	0	0	0	Bacteria	Pseudomonadota	Alphaproteobacteria	Sphingomonadales	Sphingomonadaceae
3324	0	0	0	0	0	0	0	0	0	0	0	0	0	2	0	0	0	0	0	0	0	0	1	0	1	0	0	0	0	0	0	0	0	0	0	Bacteria	Pseudomonadota	Alphaproteobacteria	Sphingomonadales	Sphingomonadaceae
4452	0	0	0	0	0	0	0	0	0	0	0	0	0	6	0	0	0	0	0	0	3	0	0	3	0	1	0	0	0	0	0	0	0	0	1	Bacteria	Pseudomonadota	Alphaproteobacteria	Sphingomonadales	Sphingomonadaceae
1166	0	0	0	0	0	0	0	0	0	0	0	0	0	0	1	0	0	0	0	0	0	0	0	0	0	0	0	0	0	0	0	0	0	0	0	Bacteria	Pseudomonadota	Alphaproteobacteria	Sphingomonadales	Sphingomonadaceae
4462	0	0	0	0	0	0	0	0	0	0	0	0	0	0	0	0	0	0	0	1	0	0	0	0	0	0	0	0	0	0	0	0	0	0	0	Bacteria	Pseudomonadota	Alphaproteobacteria	Sphingomonadales	Sphingomonadaceae
1165	0	0	0	0	0	0	0	0	0	0	0	0	0	0	0	0	0	0	0	0	0	0	0	1	0	0	0	0	0	0	0	0	0	0	0	Bacteria	Pseudomonadota	Alphaproteobacteria	Sphingomonadales	Sphingomonadaceae
5507	0	0	0	0	0	0	0	0	0	0	0	0	0	0	0	0	0	0	0	0	0	0	0	0	0	0	0	0	2	0	0	0	0	0	0	Bacteria	Pseudomonadota	Alphaproteobacteria	Sphingomonadales	Sphingomonadaceae
1152	583	973	1213	76	139	739	645	473	314	1490	1089	1720	401	4319	875	780	1357	2286	4592	1647	2558	746	1883	2516	1454	1788	2402	310	1368	2061	854	999	1048	733	1693	Bacteria	Pseudomonadota	Alphaproteobacteria	Sphingomonadales	Erythrobacteraceae
4830	39	33	136	5	2	16	24	16	10	15	26	1	32	372	54	51	17	79	63	50	168	87	149	104	55	100	112	13	52	70	83	32	52	39	55	Bacteria	Pseudomonadota	Alphaproteobacteria	Sphingomonadales	Erythrobacteraceae
5508	63	11	72	2	1	5	10	1	0	33	89	3	41	40	32	99	2	9	67	115	135	47	62	17	9	24	48	3	19	33	46	14	42	43	60	Bacteria	Pseudomonadota	Alphaproteobacteria	Sphingomonadales	Erythrobacteraceae
5504	80	65	137	10	0	4	29	14	0	42	32	14	18	334	92	108	0	2	127	357	380	102	401	18	5	102	125	4	45	30	62	18	208	140	382	Bacteria	Pseudomonadota	Alphaproteobacteria	Sphingomonadales	Erythrobacteraceae
4825	16	8	58	1	2	6	7	9	2	23	0	20	3	83	4	4	22	29	29	12	27	14	22	44	30	36	47	6	17	19	9	12	18	14	16	Bacteria	Pseudomonadota	Alphaproteobacteria	Sphingomonadales	Erythrobacteraceae
1153	2	1	3	0	2	1	3	0	0	8	13	1	2	2	1	3	0	2	25	17	12	7	8	5	0	1	5	0	7	10	5	3	6	4	5	Bacteria	Pseudomonadota	Alphaproteobacteria	Sphingomonadales	Erythrobacteraceae
1154	14	0	19	4	0	0	0	1	0	35	7	1	1	70	22	21	0	0	6	33	112	8	27	4	2	31	12	1	4	3	5	1	45	19	10	Bacteria	Pseudomonadota	Alphaproteobacteria	Sphingomonadales	Erythrobacteraceae
5500	6	10	2	1	0	11	1	6	3	3	6	11	2	75	6	7	5	8	26	9	52	6	24	19	13	28	13	0	5	8	8	2	5	9	4	Bacteria	Pseudomonadota	Alphaproteobacteria	Sphingomonadales	Erythrobacteraceae
4831	31	100	48	2	20	80	107	60	38	157	89	435	17	52	39	29	179	322	589	93	118	37	80	257	148	123	224	39	141	252	60	120	34	23	99	Bacteria	Pseudomonadota	Alphaproteobacteria	Sphingomonadales	Erythrobacteraceae
4828	1	0	0	0	0	0	0	0	0	0	0	0	1	1	1	3	0	0	0	6	0	2	4	1	0	6	3	0	0	3	4	5	0	0	1	Bacteria	Pseudomonadota	Alphaproteobacteria	Sphingomonadales	Erythrobacteraceae
4453	17	190	24	6	29	260	86	91	85	521	239	322	11	411	88	56	356	697	1139	116	97	44	48	697	363	330	458	63	360	484	74	252	35	23	150	Bacteria	Pseudomonadota	Alphaproteobacteria	Sphingomonadales	Erythrobacteraceae
4829	13	1	8	0	0	8	5	1	0	0	10	2	0	0	6	6	0	0	12	22	1	2	4	0	0	5	0	0	0	0	4	0	8	7	1	Bacteria	Pseudomonadota	Alphaproteobacteria	Sphingomonadales	Erythrobacteraceae
3564	5	4	18	1	0	2	0	1	0	2	20	2	22	3	8	18	2	0	17	14	6	0	9	1	1	3	12	1	5	7	16	6	4	9	7	Bacteria	Pseudomonadota	Alphaproteobacteria	Sphingomonadales	Erythrobacteraceae
3563	1	1	3	0	0	0	1	1	0	0	1	0	22	80	3	6	0	0	1	8	5	1	14	6	8	16	8	0	0	1	13	0	2	6	8	Bacteria	Pseudomonadota	Alphaproteobacteria	Sphingomonadales	Erythrobacteraceae
4832	1	0	2	0	0	0	0	0	0	7	7	2	8	0	6	8	0	4	5	31	14	2	4	1	2	4	1	0	4	5	3	0	12	3	2	Bacteria	Pseudomonadota	Alphaproteobacteria	Sphingomonadales	Erythrobacteraceae
4826	0	1	0	0	0	0	0	0	0	2	0	0	0	2	1	1	0	0	6	1	3	0	3	1	1	0	0	0	0	0	0	0	0	0	1	Bacteria	Pseudomonadota	Alphaproteobacteria	Sphingomonadales	Erythrobacteraceae
1161	0	2	0	0	1	3	1	1	2	4	2	7	0	6	0	1	10	14	31	3	0	0	1	9	7	9	8	0	9	8	1	2	0	1	1	Bacteria	Pseudomonadota	Alphaproteobacteria	Sphingomonadales	Erythrobacteraceae
4834	0	0	0	0	0	0	0	0	0	0	7	0	3	8	0	3	0	0	0	0	0	0	0	1	0	0	0	0	0	48	14	0	0	0	1	Bacteria	Pseudomonadota	Alphaproteobacteria	Sphingomonadales	Erythrobacteraceae
4827	0	0	0	0	0	0	0	0	0	0	0	0	0	1	0	0	0	0	0	0	2	1	1	2	0	0	1	0	1	1	1	0	0	0	1	Bacteria	Pseudomonadota	Alphaproteobacteria	Sphingomonadales	Erythrobacteraceae
1155	0	0	0	0	0	0	0	0	0	0	0	0	0	0	0	0	0	6	0	0	0	0	0	2	8	2	8	0	0	0	0	1	0	0	0	Bacteria	Pseudomonadota	Alphaproteobacteria	Sphingomonadales	Erythrobacteraceae
-1153	294	546	683	44	82	343	371	271	174	638	541	899	218	2779	512	356	764	1114	2449	760	1426	386	1022	1327	802	968	1317	180	699	1079	446	531	577	393	889	Bacteria	Pseudomonadota	Alphaproteobacteria	Sphingomonadales	Erythrobacteraceae
4441	2	0	0	0	0	0	0	4	0	0	0	1	0	1	0	2	0	1	0	3	89	2	1	1	0	5	5	0	0	1	7	0	6	3	0	Bacteria	Pseudomonadota	Alphaproteobacteria	Sphingomonadales	Sphingosinicellaceae
5033	2	0	0	0	0	0	0	0	0	0	0	0	0	0	0	0	0	0	0	0	63	0	0	0	0	0	0	0	0	0	1	0	5	0	0	Bacteria	Pseudomonadota	Alphaproteobacteria	Sphingomonadales	Sphingosinicellaceae
1167	0	0	0	0	0	0	0	4	0	0	0	0	0	0	0	0	0	0	0	0	4	0	0	0	0	0	0	0	0	0	0	0	0	3	0	Bacteria	Pseudomonadota	Alphaproteobacteria	Sphingomonadales	Sphingosinicellaceae
5032	0	0	0	0	0	0	0	0	0	0	0	1	0	0	0	2	0	1	0	0	0	0	0	1	0	1	0	0	0	1	0	0	0	0	0	Bacteria	Pseudomonadota	Alphaproteobacteria	Sphingomonadales	Sphingosinicellaceae
1162	0	0	0	0	0	0	0	0	0	0	0	0	0	1	0	0	0	0	0	0	0	0	1	0	0	0	0	0	0	0	0	0	0	0	0	Bacteria	Pseudomonadota	Alphaproteobacteria	Sphingomonadales	Sphingosinicellaceae
3566	0	0	0	0	0	0	0	0	0	0	0	0	0	0	0	0	0	0	0	3	0	2	0	0	0	4	5	0	0	0	0	0	0	0	0	Bacteria	Pseudomonadota	Alphaproteobacteria	Sphingomonadales	Sphingosinicellaceae
1163	0	0	0	0	0	0	0	0	0	0	0	0	0	0	0	0	0	0	0	0	0	0	0	0	0	0	0	0	0	0	6	0	0	0	0	Bacteria	Pseudomonadota	Alphaproteobacteria	Sphingomonadales	Sphingosinicellaceae
-1159	3	38	2	1	7	15	40	14	27	16	41	108	5	54	17	10	85	36	275	1	27	12	20	77	48	22	39	6	19	27	14	17	6	3	16	Bacteria	Pseudomonadota	Alphaproteobacteria	Sphingomonadales	Sphingomonadaceae
-4442	0	0	0	0	0	0	0	0	0	0	0	0	0	0	0	0	0	0	0	0	22	0	0	0	0	0	0	0	0	0	0	0	1	0	0	Bacteria	Pseudomonadota	Alphaproteobacteria	Sphingomonadales	Sphingosinicellaceae
4966	126	33	103	8	0	0	0	5	0	11	17	18	15	214	84	7	0	5	1	116	432	125	247	1	2	18	369	4	35	22	12	4	159	50	174	Bacteria	Pseudomonadota	Alphaproteobacteria	Minwuiales
4967	126	33	103	8	0	0	0	5	0	11	17	18	15	214	84	7	0	5	1	116	432	125	247	1	2	18	369	4	35	22	12	4	159	50	174	Bacteria	Pseudomonadota	Alphaproteobacteria	Minwuiales	Minwuiaceae
4968	126	33	103	8	0	0	0	5	0	11	17	18	15	214	84	7	0	5	1	116	432	125	247	1	2	18	369	4	35	22	12	4	159	50	174	Bacteria	Pseudomonadota	Alphaproteobacteria	Minwuiales	Minwuiaceae
864	58	0	45	2	0	0	0	0	0	0	2	1	3	23	4	23	1	0	0	33	661	72	299	0	1	35	113	4	21	17	14	2	38	66	418	Bacteria	Pseudomonadota	Alphaproteobacteria	Kordiimonadales
3004	58	0	45	2	0	0	0	0	0	0	2	1	3	23	4	23	1	0	0	33	661	72	299	0	1	35	113	4	21	17	14	2	38	66	418	Bacteria	Pseudomonadota	Alphaproteobacteria	Kordiimonadales	Temperatibacteraceae
2934	42	0	31	2	0	0	0	0	0	0	2	0	2	18	2	9	0	0	0	4	470	27	119	0	1	20	81	1	3	10	9	0	27	29	86	Bacteria	Pseudomonadota	Alphaproteobacteria	Kordiimonadales	Temperatibacteraceae
866	12	0	2	0	0	0	0	0	0	0	0	1	1	1	2	12	0	0	0	19	116	15	47	0	0	11	12	1	4	5	4	2	7	18	70	Bacteria	Pseudomonadota	Alphaproteobacteria	Kordiimonadales	Temperatibacteraceae
3005	0	0	3	0	0	0	0	0	0	0	0	0	0	1	0	1	1	0	0	3	29	8	87	0	0	1	8	1	6	0	0	0	1	11	205	Bacteria	Pseudomonadota	Alphaproteobacteria	Kordiimonadales	Temperatibacteraceae
-3005	4	0	9	0	0	0	0	0	0	0	0	0	0	3	0	1	0	0	0	7	46	22	46	0	0	3	12	1	8	2	1	0	3	8	57	Bacteria	Pseudomonadota	Alphaproteobacteria	Kordiimonadales	Temperatibacteraceae
-979	128	27	210	2	5	2	1	11	0	33	29	36	20	209	105	51	6	117	22	184	538	116	217	113	71	196	191	15	89	128	38	64	90	51	147	Bacteria	Pseudomonadota	Alphaproteobacteria	Rhodobacterales	unclassified_Rhodobacterales
867	132	17	168	11	0	1	1	0	0	9	4	20	19	316	127	18	0	0	0	203	3167	231	956	1	4	162	492	24	88	64	118	13	114	211	1018	Bacteria	Pseudomonadota	Alphaproteobacteria	Parvularculales
868	132	17	168	11	0	1	1	0	0	9	4	20	19	316	127	18	0	0	0	203	3167	231	956	1	4	162	492	24	88	64	118	13	114	211	1018	Bacteria	Pseudomonadota	Alphaproteobacteria	Parvularculales	Parvularculaceae
4235	32	11	18	4	0	0	0	0	0	3	3	19	2	91	31	8	0	0	0	67	835	37	191	0	0	27	137	5	21	4	9	3	32	35	217	Bacteria	Pseudomonadota	Alphaproteobacteria	Parvularculales	Parvularculaceae
4209	90	6	141	4	0	0	1	0	0	5	0	0	13	207	86	9	0	0	0	128	1997	159	699	1	4	123	327	17	67	58	100	10	75	163	528	Bacteria	Pseudomonadota	Alphaproteobacteria	Parvularculales	Parvularculaceae
3303	2	0	1	1	0	1	0	0	0	0	1	0	3	1	3	1	0	0	0	0	64	18	20	0	0	4	8	0	0	0	4	0	0	8	164	Bacteria	Pseudomonadota	Alphaproteobacteria	Parvularculales	Parvularculaceae
3598	0	0	1	0	0	0	0	0	0	0	0	0	0	0	0	0	0	0	0	0	1	0	0	0	0	0	2	0	0	0	0	0	0	0	0	Bacteria	Pseudomonadota	Alphaproteobacteria	Parvularculales	Parvularculaceae
869	0	0	0	0	0	0	0	0	0	0	0	0	1	0	0	0	0	0	0	0	3	2	0	0	0	0	2	0	0	0	0	0	0	0	0	Bacteria	Pseudomonadota	Alphaproteobacteria	Parvularculales	Parvularculaceae
-869	8	0	7	2	0	0	0	0	0	1	0	1	0	17	7	0	0	0	0	8	267	15	46	0	0	8	16	2	0	2	5	0	7	5	109	Bacteria	Pseudomonadota	Alphaproteobacteria	Parvularculales	Parvularculaceae
3608	82	10	114	5	0	0	0	0	0	1	0	1	12	20	14	19	1	33	2	52	331	34	149	24	28	37	163	13	149	52	45	25	42	60	185	Bacteria	Pseudomonadota	Alphaproteobacteria	Emcibacterales
3609	82	10	114	5	0	0	0	0	0	1	0	1	12	20	14	19	1	33	2	52	331	34	149	24	28	37	163	13	149	52	45	25	42	60	185	Bacteria	Pseudomonadota	Alphaproteobacteria	Emcibacterales	Emcibacteraceae
4932	33	1	25	0	0	0	0	0	0	1	0	0	6	6	3	3	0	3	0	2	101	12	41	4	3	3	46	2	29	13	3	3	10	24	54	Bacteria	Pseudomonadota	Alphaproteobacteria	Emcibacterales	Emcibacteraceae
3610	19	2	23	0	0	0	0	0	0	0	0	0	0	2	1	4	0	0	0	29	32	7	23	0	0	9	26	1	8	1	2	1	8	5	14	Bacteria	Pseudomonadota	Alphaproteobacteria	Emcibacterales	Emcibacteraceae
4934	2	0	4	0	0	0	0	0	0	0	0	0	0	0	9	8	0	0	0	14	3	3	22	0	0	0	3	0	0	1	22	3	0	9	7	Bacteria	Pseudomonadota	Alphaproteobacteria	Emcibacterales	Emcibacteraceae
-3610	28	7	62	5	0	0	0	0	0	0	0	1	6	12	1	4	1	30	2	7	195	12	63	20	25	25	88	10	112	37	18	18	24	22	110	Bacteria	Pseudomonadota	Alphaproteobacteria	Emcibacterales	Emcibacteraceae
1130	38	0	8	2	0	12	2	2	0	168	2	0	0	49	12	2	0	0	81	14	109	33	58	5	2	7	11	1	4	5	4	2	25	9	43	Bacteria	Pseudomonadota	Alphaproteobacteria	Rickettsiales
1140	38	0	8	2	0	12	2	2	0	168	2	0	0	49	12	2	0	0	81	14	109	33	56	5	2	7	11	1	4	5	4	2	25	9	42	Bacteria	Pseudomonadota	Alphaproteobacteria	Rickettsiales	Rickettsiaceae
4271	38	0	8	2	0	12	2	2	0	168	2	0	0	49	12	2	0	0	81	14	109	33	56	5	2	7	11	1	4	5	4	2	25	9	42	Bacteria	Pseudomonadota	Alphaproteobacteria	Rickettsiales	Rickettsiaceae
1131	0	0	0	0	0	0	0	0	0	0	0	0	0	0	0	0	0	0	0	0	0	0	1	0	0	0	0	0	0	0	0	0	0	0	0	Bacteria	Pseudomonadota	Alphaproteobacteria	Rickettsiales	Anaplasmataceae
1136	0	0	0	0	0	0	0	0	0	0	0	0	0	0	0	0	0	0	0	0	0	0	1	0	0	0	0	0	0	0	0	0	0	0	0	Bacteria	Pseudomonadota	Alphaproteobacteria	Rickettsiales	Anaplasmataceae
843	28	102	29	3	10	56	53	12	23	70	15	125	8	357	204	15	217	64	0	99	715	132	286	207	101	35	127	8	27	53	36	21	69	64	113	Bacteria	Pseudomonadota	Alphaproteobacteria	Caulobacterales
4963	6	4	5	1	0	0	0	0	0	2	0	0	0	50	22	2	0	0	0	16	163	20	39	0	0	1	9	1	1	2	0	0	8	7	7	Bacteria	Pseudomonadota	Alphaproteobacteria	Caulobacterales	Maricaulaceae
4964	0	3	1	0	0	0	0	0	0	1	0	0	0	0	0	0	0	0	0	1	28	4	1	0	0	0	2	0	0	2	0	0	0	1	1	Bacteria	Pseudomonadota	Alphaproteobacteria	Caulobacterales	Maricaulaceae
4183	0	0	0	0	0	0	0	0	0	0	0	0	0	1	1	2	0	0	0	3	1	0	2	0	0	0	0	0	0	0	0	0	0	0	0	Bacteria	Pseudomonadota	Alphaproteobacteria	Caulobacterales	Maricaulaceae
860	0	0	0	0	0	0	0	0	0	0	0	0	0	1	0	0	0	0	0	1	0	0	0	0	0	0	0	0	0	0	0	0	0	0	0	Bacteria	Pseudomonadota	Alphaproteobacteria	Caulobacterales	Maricaulaceae
3597	0	0	0	0	0	0	0	0	0	0	0	0	0	0	0	0	0	0	0	1	1	0	1	0	0	0	0	0	0	0	0	0	0	0	0	Bacteria	Pseudomonadota	Alphaproteobacteria	Caulobacterales	Maricaulaceae
4965	0	0	0	0	0	0	0	0	0	0	0	0	0	0	0	0	0	0	0	0	2	0	2	0	0	0	0	0	0	0	0	0	0	0	0	Bacteria	Pseudomonadota	Alphaproteobacteria	Caulobacterales	Maricaulaceae
-4964	6	1	4	1	0	0	0	0	0	1	0	0	0	48	21	0	0	0	0	10	131	16	33	0	0	1	7	1	1	0	0	0	8	6	6	Bacteria	Pseudomonadota	Alphaproteobacteria	Caulobacterales	Maricaulaceae
849	5	2	2	0	0	0	0	0	0	1	1	1	0	4	44	2	0	0	0	4	20	3	13	0	0	2	2	0	0	2	4	0	2	3	6	Bacteria	Pseudomonadota	Alphaproteobacteria	Caulobacterales	Hyphomonadaceae
858	3	0	1	0	0	0	0	0	0	0	1	0	0	0	6	1	0	0	0	0	4	0	0	0	0	0	0	0	0	1	2	0	1	0	0	Bacteria	Pseudomonadota	Alphaproteobacteria	Caulobacterales	Hyphomonadaceae
850	1	0	0	0	0	0	0	0	0	0	0	0	0	0	0	1	0	0	0	0	0	0	0	0	0	0	0	0	0	0	0	0	0	0	0	Bacteria	Pseudomonadota	Alphaproteobacteria	Caulobacterales	Hyphomonadaceae
853	1	0	1	0	0	0	0	0	0	0	0	0	0	0	12	0	0	0	0	0	0	1	0	0	0	0	0	0	0	0	1	0	1	1	3	Bacteria	Pseudomonadota	Alphaproteobacteria	Caulobacterales	Hyphomonadaceae
4961	0	2	0	0	0	0	0	0	0	0	0	1	0	1	17	0	0	0	0	2	10	2	5	0	0	0	0	0	0	1	1	0	0	0	1	Bacteria	Pseudomonadota	Alphaproteobacteria	Caulobacterales	Hyphomonadaceae
4110	0	0	0	0	0	0	0	0	0	0	0	0	0	2	4	0	0	0	0	0	0	0	7	0	0	2	2	0	0	0	0	0	0	2	0	Bacteria	Pseudomonadota	Alphaproteobacteria	Caulobacterales	Hyphomonadaceae
851	0	0	0	0	0	0	0	0	0	0	0	0	0	0	1	0	0	0	0	0	0	0	0	0	0	0	0	0	0	0	0	0	0	0	0	Bacteria	Pseudomonadota	Alphaproteobacteria	Caulobacterales	Hyphomonadaceae
859	0	0	0	0	0	0	0	0	0	0	0	0	0	0	0	0	0	0	0	0	1	0	0	0	0	0	0	0	0	0	0	0	0	0	0	Bacteria	Pseudomonadota	Alphaproteobacteria	Caulobacterales	Hyphomonadaceae
844	2	87	1	0	9	56	49	10	23	45	12	105	2	74	10	10	207	63	0	44	12	10	30	187	95	25	47	6	19	45	30	20	6	8	19	Bacteria	Pseudomonadota	Alphaproteobacteria	Caulobacterales	Caulobacteraceae
848	2	11	1	0	4	33	13	7	13	1	0	27	0	50	1	6	109	52	0	22	3	3	22	91	50	15	39	6	14	35	24	19	1	5	18	Bacteria	Pseudomonadota	Alphaproteobacteria	Caulobacterales	Caulobacteraceae
845	0	39	0	0	1	0	29	0	0	0	1	0	0	13	0	0	1	0	0	3	0	1	0	0	5	0	0	0	0	0	0	0	0	0	0	Bacteria	Pseudomonadota	Alphaproteobacteria	Caulobacterales	Caulobacteraceae
846	0	25	0	0	2	14	4	0	2	5	9	51	1	0	0	0	59	0	0	11	1	4	1	1	0	1	1	0	2	0	0	0	2	1	0	Bacteria	Pseudomonadota	Alphaproteobacteria	Caulobacterales	Caulobacteraceae
847	0	0	0	0	0	0	0	1	4	35	0	0	0	2	0	0	0	8	0	0	0	0	1	53	22	5	3	0	2	7	3	1	0	0	0	Bacteria	Pseudomonadota	Alphaproteobacteria	Caulobacterales	Caulobacteraceae
4103	0	0	0	0	0	0	0	0	0	1	0	0	0	0	0	1	0	0	0	0	2	0	0	0	0	0	0	0	0	0	0	0	0	1	0	Bacteria	Pseudomonadota	Alphaproteobacteria	Caulobacterales	Caulobacteraceae
4931	0	0	0	0	0	0	0	0	0	0	0	0	0	0	7	0	0	0	0	1	1	1	3	0	0	2	1	0	0	0	0	0	0	1	1	Bacteria	Pseudomonadota	Alphaproteobacteria	Caulobacterales	Caulobacteraceae
4930	0	0	0	0	0	0	0	0	0	0	0	0	0	0	0	1	0	0	0	0	0	0	0	0	0	0	0	0	0	0	0	0	0	0	0	Bacteria	Pseudomonadota	Alphaproteobacteria	Caulobacterales	Caulobacteraceae
-845	0	12	0	0	2	9	3	2	4	3	2	27	1	9	2	2	38	3	0	7	5	1	3	42	18	2	3	0	1	3	3	0	3	0	0	Bacteria	Pseudomonadota	Alphaproteobacteria	Caulobacterales	Caulobacteraceae
-850	0	0	0	0	0	0	0	0	0	1	0	0	0	1	4	0	0	0	0	2	5	0	1	0	0	0	0	0	0	0	0	0	0	0	2	Bacteria	Pseudomonadota	Alphaproteobacteria	Caulobacterales	Hyphomonadaceae
-844	15	9	21	2	1	0	4	2	0	22	2	19	6	229	128	1	10	1	0	35	520	99	204	20	6	7	69	1	7	4	2	1	53	46	81	Bacteria	Pseudomonadota	Alphaproteobacteria	Caulobacterales	unclassified_Caulobacterales
-1152	9	58	42	1	7	39	31	36	16	41	52	55	3	60	19	3	98	98	341	7	92	28	32	163	114	110	85	10	46	86	19	45	8	7	26	Bacteria	Pseudomonadota	Alphaproteobacteria	Sphingomonadales	unclassified_Sphingomonadales
2928	0	0	0	0	0	0	0	0	0	0	0	0	0	0	0	0	0	0	0	2	1	1	0	0	0	0	0	0	0	0	0	0	0	0	1	Bacteria	Pseudomonadota	Alphaproteobacteria	Magnetococcales
2929	0	0	0	0	0	0	0	0	0	0	0	0	0	0	0	0	0	0	0	2	1	1	0	0	0	0	0	0	0	0	0	0	0	0	1	Bacteria	Pseudomonadota	Alphaproteobacteria	Magnetococcales	Magnetococcaceae
2930	0	0	0	0	0	0	0	0	0	0	0	0	0	0	0	0	0	0	0	2	1	1	0	0	0	0	0	0	0	0	0	0	0	0	1	Bacteria	Pseudomonadota	Alphaproteobacteria	Magnetococcales	Magnetococcaceae
-1131	0	0	0	0	0	0	0	0	0	0	0	0	0	0	0	0	0	0	0	0	0	0	1	0	0	0	0	0	0	0	0	0	0	0	1	Bacteria	Pseudomonadota	Alphaproteobacteria	Rickettsiales	unclassified_Rickettsiales
1352	49265	55445	87158	3509	796	2011	2861	16046	605	35618	23733	11264	17073	73373	42311	19581	584	35019	11485	69470	89876	55142	83796	43944	23021	27063	73621	7337	37424	35995	18824	23928	66356	28937	61896	Bacteria	Pseudomonadota	Deltaproteobacteria
1364	10836	37934	41089	1160	448	965	1421	7838	222	22153	14913	7872	8692	28912	17874	12266	148	20838	6410	43256	12473	15310	19564	20150	10053	11691	23709	3180	13874	19598	9707	13210	27517	10900	22653	Bacteria	Pseudomonadota	Deltaproteobacteria	Desulfobacterales
1365	8543	34376	32841	798	393	843	1129	6342	183	18946	13166	7222	5956	18652	14075	10072	137	14665	5321	37676	8810	12451	14590	14136	6962	7501	16230	2224	9947	14030	7161	9657	21834	8540	18499	Bacteria	Pseudomonadota	Deltaproteobacteria	Desulfobacterales	Desulfobacteraceae
3011	1446	8623	3895	206	72	120	231	1190	46	5432	2115	1533	1637	2753	4943	1559	12	2836	743	8507	1452	2517	3754	2890	1322	1102	3296	489	1776	2385	1146	1882	4437	1325	2750	Bacteria	Pseudomonadota	Deltaproteobacteria	Desulfobacterales	Desulfobacteraceae
2917	1360	3910	4504	102	72	167	169	1112	24	2240	2144	1080	681	2805	1389	1400	7	2640	912	7018	1401	1252	1903	2246	1160	1439	2551	380	1778	2428	847	1514	2804	1502	2795	Bacteria	Pseudomonadota	Deltaproteobacteria	Desulfobacterales	Desulfobacteraceae
1382	208	1281	974	39	45	54	76	384	4	977	1046	689	68	453	477	853	5	1609	1096	2727	365	452	542	1124	576	534	1043	167	659	1468	1225	954	919	507	653	Bacteria	Pseudomonadota	Deltaproteobacteria	Desulfobacterales	Desulfobacteraceae
4085	2375	9033	9156	200	77	261	328	1419	58	2878	2831	1230	1883	5451	3388	2593	1	2699	729	3875	1764	3200	2579	2463	1260	1565	3834	435	1989	2282	1386	1960	4203	2348	6346	Bacteria	Pseudomonadota	Deltaproteobacteria	Desulfobacterales	Desulfobacteraceae
1379	87	62	62	1	1	0	0	1	0	14	24	1	7	99	13	85	0	75	6	332	28	123	38	62	29	26	60	4	38	73	23	42	106	13	129	Bacteria	Pseudomonadota	Deltaproteobacteria	Desulfobacterales	Desulfobacteraceae
1370	385	3764	3005	70	14	22	49	311	5	882	1001	1044	389	2245	728	549	9	893	307	3775	673	957	1041	934	450	485	1039	113	520	914	403	500	2187	453	1334	Bacteria	Pseudomonadota	Deltaproteobacteria	Desulfobacterales	Desulfobacteraceae
1383	234	526	558	13	12	2	0	40	0	215	162	73	14	101	74	148	10	86	21	2857	147	676	514	93	47	61	118	13	55	305	271	180	1169	100	221	Bacteria	Pseudomonadota	Deltaproteobacteria	Desulfobacterales	Desulfobacteraceae
1375	4	4	3	1	0	0	0	3	0	63	26	3	0	3	12	3	0	4	0	21	0	3	0	2	1	1	2	0	1	6	0	2	1	0	1	Bacteria	Pseudomonadota	Deltaproteobacteria	Desulfobacterales	Desulfobacteraceae
1369	92	214	704	19	7	0	0	13	1	915	319	43	6	46	27	486	82	106	306	489	20	74	304	103	56	29	103	17	47	146	80	92	1601	85	69	Bacteria	Pseudomonadota	Deltaproteobacteria	Desulfobacterales	Desulfobacteraceae
1374	26	85	230	6	0	1	12	67	0	165	339	175	1	2	29	280	0	269	158	163	55	31	81	208	138	78	164	17	158	185	51	141	126	83	88	Bacteria	Pseudomonadota	Deltaproteobacteria	Desulfobacterales	Desulfobacteraceae
1367	9	114	18	0	0	1	0	3	0	0	4	0	0	7	26	64	0	56	24	50	4	8	34	45	27	24	51	8	26	57	26	19	57	1	13	Bacteria	Pseudomonadota	Deltaproteobacteria	Desulfobacterales	Desulfobacteraceae
4855	1	0	0	0	0	0	0	0	0	1	0	0	0	0	0	3	0	0	0	1	0	0	1	0	0	4	0	0	0	0	2	0	1	0	0	Bacteria	Pseudomonadota	Deltaproteobacteria	Desulfobacterales	Desulfobacteraceae
1381	7	5	11	1	0	0	21	1	1	38	67	14	10	118	30	83	0	15	117	61	15	11	10	32	22	13	19	4	10	74	67	25	34	13	33	Bacteria	Pseudomonadota	Deltaproteobacteria	Desulfobacterales	Desulfobacteraceae
1373	1	0	0	0	0	0	0	0	0	0	1	0	0	0	0	0	0	0	0	0	0	0	0	0	0	0	0	0	0	0	0	0	0	0	0	Bacteria	Pseudomonadota	Deltaproteobacteria	Desulfobacterales	Desulfobacteraceae
2875	2	0	1	0	1	0	0	0	0	0	0	0	0	0	0	0	0	0	0	5	0	1	1	0	1	0	0	0	0	4	1	1	3	1	0	Bacteria	Pseudomonadota	Deltaproteobacteria	Desulfobacterales	Desulfobacteraceae
1377	1	0	17	0	0	0	0	7	0	4	1	0	1	18	4	1	0	0	0	1	1	2	4	1	3	2	0	1	0	0	1	0	0	1	9	Bacteria	Pseudomonadota	Deltaproteobacteria	Desulfobacterales	Desulfobacteraceae
1376	0	0	10	0	0	0	0	0	0	0	0	0	0	0	0	0	0	0	0	2	0	0	0	0	1	0	0	0	0	0	0	0	0	0	0	Bacteria	Pseudomonadota	Deltaproteobacteria	Desulfobacterales	Desulfobacteraceae
1371	0	0	0	0	0	0	0	0	0	2	0	0	0	0	0	0	0	0	0	4	0	0	2	0	0	0	0	0	0	0	0	1	0	0	0	Bacteria	Pseudomonadota	Deltaproteobacteria	Desulfobacterales	Desulfobacteraceae
3043	0	0	0	0	0	0	0	0	0	2	3	0	0	124	1	0	0	0	0	2	0	0	0	1	0	0	1	0	0	5	1	0	1	0	0	Bacteria	Pseudomonadota	Deltaproteobacteria	Desulfobacterales	Desulfobacteraceae
1366	0	0	0	0	0	0	0	0	0	0	2	0	0	0	0	2	0	0	0	0	0	0	0	0	0	0	0	0	0	0	1	0	0	0	0	Bacteria	Pseudomonadota	Deltaproteobacteria	Desulfobacterales	Desulfobacteraceae
1368	0	0	0	0	0	0	0	0	0	0	0	0	0	0	1	0	0	0	0	0	0	0	0	1	0	0	0	0	0	10	9	0	0	0	0	Bacteria	Pseudomonadota	Deltaproteobacteria	Desulfobacterales	Desulfobacteraceae
1380	0	0	0	0	0	0	0	0	0	0	0	0	0	0	0	8	0	0	0	0	0	0	0	0	0	0	0	0	0	0	0	0	0	0	0	Bacteria	Pseudomonadota	Deltaproteobacteria	Desulfobacterales	Desulfobacteraceae
1384	0	0	0	0	0	0	0	0	0	0	0	0	0	0	0	1	1	0	0	0	0	0	0	0	0	0	0	0	0	0	0	0	0	0	0	Bacteria	Pseudomonadota	Deltaproteobacteria	Desulfobacterales	Desulfobacteraceae
1385	1660	2580	6442	343	49	57	205	1013	30	1425	960	300	2543	9811	3160	1764	6	5091	888	3992	2833	2285	4287	4771	2486	3620	6336	788	3188	4717	2159	2932	5014	1927	3445	Bacteria	Pseudomonadota	Deltaproteobacteria	Desulfobacterales	Desulfobulbaceae
5184	1337	1930	3900	281	30	44	111	633	24	486	510	115	1778	7744	2332	959	4	3369	147	1713	2275	1219	2387	3046	1637	2211	4871	591	2315	3000	1279	1949	3107	1287	2408	Bacteria	Pseudomonadota	Deltaproteobacteria	Desulfobacterales	Desulfobulbaceae
1392	3	1	1	0	0	0	0	1	0	0	0	0	28	37	10	1	0	0	0	3	1	5	3	8	2	1	3	0	1	16	19	0	3	1	3	Bacteria	Pseudomonadota	Deltaproteobacteria	Desulfobacterales	Desulfobulbaceae
4860	38	229	374	3	7	7	42	234	3	547	208	27	16	120	173	244	1	667	186	669	61	351	315	559	298	288	440	70	337	533	169	377	254	244	241	Bacteria	Pseudomonadota	Deltaproteobacteria	Desulfobacterales	Desulfobulbaceae
4858	43	11	412	8	2	1	5	12	0	24	24	23	7	63	37	41	0	318	59	453	32	65	217	293	142	213	200	31	129	262	100	184	278	64	142	Bacteria	Pseudomonadota	Deltaproteobacteria	Desulfobacterales	Desulfobulbaceae
1387	6	22	11	0	1	0	0	8	0	23	6	0	0	59	1	0	0	2	2	5	0	15	0	1	0	5	3	2	4	13	7	2	8	1	1	Bacteria	Pseudomonadota	Deltaproteobacteria	Desulfobacterales	Desulfobulbaceae
1390	18	22	140	6	0	0	10	14	0	19	13	6	6	40	15	63	0	9	32	104	9	16	161	16	3	45	21	0	4	8	14	8	213	52	67	Bacteria	Pseudomonadota	Deltaproteobacteria	Desulfobacterales	Desulfobulbaceae
1389	18	28	337	10	0	0	3	6	0	26	8	5	8	77	15	162	0	36	61	148	24	131	227	33	11	150	59	1	14	99	101	15	211	53	69	Bacteria	Pseudomonadota	Deltaproteobacteria	Desulfobacterales	Desulfobulbaceae
1388	2	0	10	0	0	0	3	1	0	10	2	0	1	20	11	7	1	12	37	60	1	15	13	17	6	13	14	1	3	18	7	10	9	2	9	Bacteria	Pseudomonadota	Deltaproteobacteria	Desulfobacterales	Desulfobulbaceae
5185	10	5	73	3	0	0	0	9	0	34	12	2	10	30	18	13	0	9	0	28	36	41	173	17	15	18	14	2	10	8	3	11	56	26	43	Bacteria	Pseudomonadota	Deltaproteobacteria	Desulfobacterales	Desulfobulbaceae
1386	0	1	21	2	0	1	0	0	0	1	8	1	2	8	0	18	0	7	88	16	0	1	22	10	1	15	14	0	4	16	22	0	67	7	0	Bacteria	Pseudomonadota	Deltaproteobacteria	Desulfobacterales	Desulfobulbaceae
4859	0	0	31	0	0	0	0	0	0	78	1	2	1	1	5	2	0	23	0	6	0	1	10	7	11	7	19	2	5	28	0	17	20	5	2	Bacteria	Pseudomonadota	Deltaproteobacteria	Desulfobacterales	Desulfobulbaceae
3230	0	0	7	0	0	0	0	0	0	0	0	0	1	4	2	0	0	0	1	0	1	2	1	9	9	1	0	0	0	0	9	1	1	0	0	Bacteria	Pseudomonadota	Deltaproteobacteria	Desulfobacterales	Desulfobulbaceae
4861	0	0	0	0	0	0	0	0	0	0	0	0	0	0	0	0	0	0	0	0	0	0	0	0	0	0	0	0	0	0	1	0	0	0	0	Bacteria	Pseudomonadota	Deltaproteobacteria	Desulfobacterales	Desulfobulbaceae
1391	0	0	0	0	0	0	0	0	0	0	0	0	0	0	0	0	0	0	0	0	0	0	0	0	0	0	0	0	0	0	0	0	1	0	0	Bacteria	Pseudomonadota	Deltaproteobacteria	Desulfobacterales	Desulfobulbaceae
-1366	2305	6755	9693	140	92	215	243	1791	44	5118	3081	1337	1259	4427	2933	1954	10	3377	902	7786	2885	3144	3782	3931	1869	2138	3949	576	2890	3688	1621	2344	4185	2108	4058	Bacteria	Pseudomonadota	Deltaproteobacteria	Desulfobacterales	Desulfobacteraceae
-1386	185	331	1125	30	9	4	31	95	3	177	168	119	685	1608	541	254	0	639	275	787	393	423	758	755	351	653	678	88	362	716	428	358	786	185	460	Bacteria	Pseudomonadota	Deltaproteobacteria	Desulfobacterales	Desulfobulbaceae
4856	52	91	261	6	1	2	3	47	0	103	85	20	17	34	99	79	3	214	42	231	99	73	82	217	116	104	184	21	119	148	52	96	104	46	117	Bacteria	Pseudomonadota	Deltaproteobacteria	Desulfobacterales	Desulfosudaceae
4857	52	91	261	6	1	2	3	47	0	103	85	20	17	34	99	79	3	214	42	231	99	73	82	217	116	104	184	21	119	148	52	96	104	46	117	Bacteria	Pseudomonadota	Deltaproteobacteria	Desulfobacterales	Desulfosudaceae
1429	13249	3299	14837	598	46	201	202	1606	59	2789	1785	834	2130	17617	5985	2270	204	4063	1341	8635	26827	10898	22606	6259	3859	6659	13204	1561	9830	4856	2665	3033	12662	5828	11984	Bacteria	Pseudomonadota	Deltaproteobacteria	Myxococcales
1443	8751	1486	8096	182	13	11	57	651	35	901	655	241	974	8583	2511	811	3	1391	178	4009	10257	5788	11046	1458	1386	3476	4332	893	6347	1862	1102	1050	5670	2697	5143	Bacteria	Pseudomonadota	Deltaproteobacteria	Myxococcales
1446	8112	1272	7222	134	11	8	28	558	34	677	466	194	895	7950	1995	646	3	1092	46	3511	8242	5252	9747	1209	1231	3159	3439	804	5913	1516	932	867	4915	2337	4304	Bacteria	Pseudomonadota	Deltaproteobacteria	Myxococcales	Kofleriaceae
1447	8112	1272	7222	134	11	8	28	558	34	677	466	194	895	7950	1995	646	3	1092	46	3511	8242	5252	9747	1209	1231	3159	3439	804	5913	1516	932	867	4915	2337	4304	Bacteria	Pseudomonadota	Deltaproteobacteria	Myxococcales	Kofleriaceae
1448	299	65	384	24	1	1	9	22	1	71	49	14	25	249	225	77	0	86	49	202	1280	227	706	78	45	127	537	28	180	88	40	51	415	167	542	Bacteria	Pseudomonadota	Deltaproteobacteria	Myxococcales	Nannocystaceae
1451	51	4	51	1	0	0	0	0	0	2	3	2	4	38	20	7	0	1	3	27	199	32	140	2	3	10	63	4	28	8	0	3	79	28	103	Bacteria	Pseudomonadota	Deltaproteobacteria	Myxococcales	Nannocystaceae
1449	67	2	52	4	0	0	0	0	0	1	2	0	2	42	27	12	0	10	1	21	307	42	115	9	2	18	102	4	23	1	2	6	95	21	112	Bacteria	Pseudomonadota	Deltaproteobacteria	Myxococcales	Nannocystaceae
2884	71	7	71	5	0	0	0	1	0	0	0	0	2	61	36	13	0	5	2	39	188	36	181	11	8	41	139	8	53	3	1	9	78	33	143	Bacteria	Pseudomonadota	Deltaproteobacteria	Myxococcales	Nannocystaceae
1450	0	0	0	0	0	0	0	0	0	0	0	0	0	0	0	1	0	0	0	1	0	0	0	0	0	0	0	0	0	0	0	0	0	0	0	Bacteria	Pseudomonadota	Deltaproteobacteria	Myxococcales	Nannocystaceae
-1449	110	52	210	14	1	1	9	21	1	68	44	12	17	108	142	44	0	70	43	114	586	117	270	56	32	58	233	12	76	76	37	33	163	85	184	Bacteria	Pseudomonadota	Deltaproteobacteria	Myxococcales	Nannocystaceae
1444	85	6	53	2	0	0	0	3	0	3	1	0	3	9	27	2	0	3	0	28	12	38	139	5	4	28	29	16	41	5	0	3	38	26	56	Bacteria	Pseudomonadota	Deltaproteobacteria	Myxococcales	Haliangiaceae
1445	85	6	53	2	0	0	0	3	0	3	1	0	3	9	27	2	0	3	0	28	12	38	139	5	4	28	29	16	41	5	0	3	38	26	56	Bacteria	Pseudomonadota	Deltaproteobacteria	Myxococcales	Haliangiaceae
3234	1159	364	1861	129	8	54	24	245	7	476	258	62	194	2344	696	426	1	358	202	988	4131	871	3476	332	171	854	2273	178	961	425	154	486	1952	1088	2053	Bacteria	Pseudomonadota	Deltaproteobacteria	Myxococcales	Sandaracinaceae
3235	1159	364	1861	129	8	54	24	245	7	476	258	62	194	2344	696	426	1	358	202	988	4131	871	3476	332	171	854	2273	178	961	425	154	486	1952	1088	2053	Bacteria	Pseudomonadota	Deltaproteobacteria	Myxococcales	Sandaracinaceae
1430	347	232	426	22	6	11	15	70	0	317	108	144	166	806	468	108	192	84	423	404	856	340	550	1511	766	235	722	41	262	348	351	124	387	126	321	Bacteria	Pseudomonadota	Deltaproteobacteria	Myxococcales
1438	36	55	63	2	5	5	6	23	0	75	13	26	21	140	83	16	1	11	8	66	234	54	71	119	84	47	117	4	29	58	64	21	52	30	57	Bacteria	Pseudomonadota	Deltaproteobacteria	Myxococcales	Myxococcaceae
4897	8	29	9	0	3	1	1	5	0	38	0	2	6	13	18	1	0	3	1	7	103	10	6	32	21	5	19	0	6	5	8	0	8	9	14	Bacteria	Pseudomonadota	Deltaproteobacteria	Myxococcales	Myxococcaceae
3065	2	4	1	0	0	0	1	3	0	0	1	1	1	13	5	1	0	0	0	2	2	1	2	24	4	1	7	0	5	7	8	0	1	0	6	Bacteria	Pseudomonadota	Deltaproteobacteria	Myxococcales	Myxococcaceae
4895	2	0	4	0	0	0	0	0	0	0	0	0	0	4	2	0	0	0	0	5	1	1	1	0	1	2	5	0	0	0	2	1	3	2	1	Bacteria	Pseudomonadota	Deltaproteobacteria	Myxococcales	Myxococcaceae
-1439	24	22	49	2	2	4	4	15	0	37	12	23	14	110	58	14	1	8	7	52	128	42	62	63	58	39	86	4	18	46	46	20	40	19	36	Bacteria	Pseudomonadota	Deltaproteobacteria	Myxococcales	Myxococcaceae
3009	10	1	11	2	0	0	0	1	0	2	0	2	8	46	13	5	1	4	13	23	17	13	31	37	25	10	14	3	6	14	33	7	14	4	22	Bacteria	Pseudomonadota	Deltaproteobacteria	Myxococcales	Vulgatibacteraceae
3010	10	1	11	2	0	0	0	1	0	2	0	2	8	46	13	5	1	4	13	23	17	13	31	37	25	10	14	3	6	14	33	7	14	4	22	Bacteria	Pseudomonadota	Deltaproteobacteria	Myxococcales	Vulgatibacteraceae
3663	2	1	0	0	0	0	0	0	0	76	0	28	5	13	24	8	151	12	286	9	6	4	41	125	143	9	50	4	22	61	22	7	9	2	12	Bacteria	Pseudomonadota	Deltaproteobacteria	Myxococcales	Anaeromyxobacteraceae
3664	2	1	0	0	0	0	0	0	0	76	0	28	5	13	24	8	151	12	286	9	6	4	41	125	143	9	50	4	22	61	22	7	9	2	12	Bacteria	Pseudomonadota	Deltaproteobacteria	Myxococcales	Anaeromyxobacteraceae
1431	6	9	21	0	1	2	0	2	0	4	2	2	5	50	31	0	1	0	0	22	34	13	22	50	27	19	47	3	12	56	76	6	11	3	5	Bacteria	Pseudomonadota	Deltaproteobacteria	Myxococcales	Archangiaceae
1435	1	1	9	0	0	2	0	0	0	1	0	0	1	28	6	0	0	0	0	11	14	0	9	9	8	8	2	0	2	0	46	0	4	3	1	Bacteria	Pseudomonadota	Deltaproteobacteria	Myxococcales	Archangiaceae
1436	1	1	2	0	0	0	0	2	0	0	0	2	2	12	13	0	0	0	0	4	4	5	5	4	0	1	12	1	3	33	7	5	0	0	1	Bacteria	Pseudomonadota	Deltaproteobacteria	Myxococcales	Archangiaceae
3662	0	0	0	0	0	0	0	0	0	0	0	0	0	3	0	0	0	0	0	0	0	0	0	0	0	0	3	0	0	2	0	0	0	0	0	Bacteria	Pseudomonadota	Deltaproteobacteria	Myxococcales	Archangiaceae
1434	0	0	0	0	0	0	0	0	0	0	0	0	0	0	0	0	0	0	0	0	0	0	0	0	0	0	0	0	0	1	1	0	0	0	0	Bacteria	Pseudomonadota	Deltaproteobacteria	Myxococcales	Archangiaceae
-1432	4	7	10	0	1	0	0	0	0	3	2	0	2	7	12	0	1	0	0	7	16	8	8	37	19	10	30	2	7	20	22	1	7	0	3	Bacteria	Pseudomonadota	Deltaproteobacteria	Myxococcales	Archangiaceae
-1431	293	166	331	18	0	4	9	44	0	160	93	86	127	557	317	79	38	57	116	284	565	256	385	1180	487	150	494	27	193	159	156	83	301	87	225	Bacteria	Pseudomonadota	Deltaproteobacteria	Myxococcales	unclassified_Cystobacterineae
1452	1331	717	2159	135	11	106	69	368	13	507	451	188	530	3937	1291	604	5	1323	381	1727	6037	1981	4300	1865	941	1142	3355	232	1143	1308	702	726	2579	1168	2820	Bacteria	Pseudomonadota	Deltaproteobacteria	Myxococcales
1455	720	427	1083	71	8	85	53	210	8	279	262	95	330	1969	737	392	1	615	252	1045	3273	1003	2202	724	359	593	1770	133	566	672	424	390	1530	706	1686	Bacteria	Pseudomonadota	Deltaproteobacteria	Myxococcales	Polyangiaceae
2912	135	99	261	20	2	23	8	29	1	51	46	29	103	313	132	115	0	95	75	208	567	234	468	105	69	99	326	31	96	166	129	77	575	189	322	Bacteria	Pseudomonadota	Deltaproteobacteria	Myxococcales	Polyangiaceae
1456	104	53	115	15	4	2	7	9	0	26	26	6	35	304	127	48	0	57	21	159	529	96	355	84	36	99	268	13	75	50	34	27	166	97	319	Bacteria	Pseudomonadota	Deltaproteobacteria	Myxococcales	Polyangiaceae
3232	48	25	57	1	0	1	7	19	0	7	9	0	4	62	32	10	0	15	4	33	175	48	81	40	13	15	64	8	19	10	12	12	54	25	71	Bacteria	Pseudomonadota	Deltaproteobacteria	Myxococcales	Polyangiaceae
3665	0	0	1	0	0	0	0	0	0	0	0	0	0	0	0	0	0	0	0	0	0	0	0	0	0	0	0	0	0	0	0	0	0	0	0	Bacteria	Pseudomonadota	Deltaproteobacteria	Myxococcales	Polyangiaceae
3666	0	0	1	0	0	0	0	0	0	0	0	0	0	8	2	0	0	0	0	2	2	0	1	0	1	1	0	0	0	0	0	0	0	0	0	Bacteria	Pseudomonadota	Deltaproteobacteria	Myxococcales	Polyangiaceae
3233	0	0	1	0	0	0	0	0	0	0	0	0	0	5	0	1	0	0	0	0	14	2	20	1	1	7	1	1	1	0	3	0	0	12	12	Bacteria	Pseudomonadota	Deltaproteobacteria	Myxococcales	Polyangiaceae
1460	0	0	0	0	0	0	0	0	0	0	0	0	0	0	0	0	0	0	0	0	2	2	0	0	0	0	1	0	0	0	0	0	0	0	2	Bacteria	Pseudomonadota	Deltaproteobacteria	Myxococcales	Polyangiaceae
-1456	433	250	647	35	2	59	31	153	7	195	181	60	188	1277	444	218	1	448	152	643	1984	621	1277	494	239	372	1110	80	375	446	246	274	735	383	960	Bacteria	Pseudomonadota	Deltaproteobacteria	Myxococcales	Polyangiaceae
1453	243	59	392	34	0	4	1	17	1	12	24	8	69	824	129	51	0	51	18	134	1165	417	1008	84	38	137	575	16	100	86	43	33	459	191	439	Bacteria	Pseudomonadota	Deltaproteobacteria	Myxococcales	Phaselicystidaceae
1454	243	59	392	34	0	4	1	17	1	12	24	8	69	824	129	51	0	51	18	134	1165	417	1008	84	38	137	575	16	100	86	43	33	459	191	439	Bacteria	Pseudomonadota	Deltaproteobacteria	Myxococcales	Phaselicystidaceae
3007	7	33	18	1	0	3	1	7	2	4	5	2	7	232	91	25	0	24	1	30	80	14	104	490	248	68	79	12	57	121	56	9	20	13	31	Bacteria	Pseudomonadota	Deltaproteobacteria	Myxococcales	Labilitrichaceae
3008	7	33	18	1	0	3	1	7	2	4	5	2	7	232	91	25	0	24	1	30	80	14	104	490	248	68	79	12	57	121	56	9	20	13	31	Bacteria	Pseudomonadota	Deltaproteobacteria	Myxococcales	Labilitrichaceae
-1444	255	143	437	22	1	2	20	68	0	150	139	33	51	375	264	86	0	210	83	268	723	271	454	166	106	162	327	45	213	253	130	129	302	167	241	Bacteria	Pseudomonadota	Deltaproteobacteria	Myxococcales	unclassified_Nannocystineae
-1453	361	198	666	29	3	14	14	134	2	212	160	83	124	912	334	136	4	633	110	518	1519	547	986	567	296	344	931	71	420	429	179	294	570	258	664	Bacteria	Pseudomonadota	Deltaproteobacteria	Myxococcales	unclassified_Sorangiineae
-1430	1661	500	2295	130	8	19	37	272	4	588	313	199	266	1947	1019	321	3	907	157	1507	5546	1918	3234	1093	595	952	2522	217	1117	913	356	647	2074	749	1647	Bacteria	Pseudomonadota	Deltaproteobacteria	Myxococcales	unclassified_Myxococcales
1417	2292	695	6198	290	21	130	259	854	45	1194	1023	283	701	5450	1895	1013	10	1870	1373	3921	10568	2844	8187	2228	1743	1710	3705	357	1390	2079	1433	1132	4686	2143	4275	Bacteria	Pseudomonadota	Deltaproteobacteria	Desulfuromonadales
1418	356	73	752	47	4	34	72	264	12	234	234	40	181	1341	445	248	1	390	336	979	711	700	1393	398	172	314	546	75	258	345	286	266	1035	434	560	Bacteria	Pseudomonadota	Deltaproteobacteria	Desulfuromonadales	Desulfuromonadaceae
1421	241	42	457	21	3	15	44	104	5	112	136	12	33	159	133	72	0	168	37	453	460	405	702	199	70	157	237	33	118	104	65	120	595	170	288	Bacteria	Pseudomonadota	Deltaproteobacteria	Desulfuromonadales	Desulfuromonadaceae
1419	56	17	226	19	0	12	12	58	3	59	40	12	134	1073	214	100	0	101	250	271	157	236	412	84	56	115	212	20	60	155	178	84	304	133	177	Bacteria	Pseudomonadota	Deltaproteobacteria	Desulfuromonadales	Desulfuromonadaceae
1422	3	1	3	0	0	0	0	0	0	1	0	2	0	0	0	2	0	1	0	0	1	0	1	1	2	3	3	0	0	0	1	0	21	0	2	Bacteria	Pseudomonadota	Deltaproteobacteria	Desulfuromonadales	Desulfuromonadaceae
1423	1618	503	4616	211	12	56	126	369	23	598	525	145	408	3273	1152	560	8	1047	838	2142	7950	1654	5339	1486	1381	1121	2484	211	832	1291	875	614	3042	1292	2973	Bacteria	Pseudomonadota	Deltaproteobacteria	Desulfuromonadales	Geobacteraceae
1427	482	78	1388	69	3	3	23	12	1	62	42	14	76	648	193	112	1	245	202	357	2854	295	1604	219	111	296	720	37	161	216	164	130	954	316	854	Bacteria	Pseudomonadota	Deltaproteobacteria	Desulfuromonadales	Geobacteraceae
4879	133	94	204	7	2	6	2	24	2	64	42	12	9	81	55	19	0	62	12	55	101	58	103	285	592	28	158	14	66	145	178	46	80	60	133	Bacteria	Pseudomonadota	Deltaproteobacteria	Desulfuromonadales	Geobacteraceae
1424	26	0	49	3	0	0	0	0	0	0	0	0	2	59	40	1	0	0	9	3	136	12	7	0	1	1	35	0	1	2	1	0	41	1	68	Bacteria	Pseudomonadota	Deltaproteobacteria	Desulfuromonadales	Geobacteraceae
4877	18	11	72	1	0	1	1	9	0	14	9	2	18	176	54	11	0	9	43	45	187	57	103	54	46	31	39	6	15	16	24	4	33	23	39	Bacteria	Pseudomonadota	Deltaproteobacteria	Desulfuromonadales	Geobacteraceae
5238	88	9	511	16	0	3	13	16	0	28	10	24	22	149	61	29	0	24	25	157	600	112	357	40	20	76	123	3	29	68	31	11	278	67	150	Bacteria	Pseudomonadota	Deltaproteobacteria	Desulfuromonadales	Geobacteraceae
4878	1	0	1	0	0	0	0	0	0	0	0	0	0	12	0	4	0	1	1	1	9	5	1	31	18	3	2	0	1	11	29	0	2	1	1	Bacteria	Pseudomonadota	Deltaproteobacteria	Desulfuromonadales	Geobacteraceae
4882	0	1	0	0	0	0	0	1	0	15	97	0	0	3	5	7	0	0	50	0	0	1	0	39	44	6	0	0	0	13	21	0	2	0	0	Bacteria	Pseudomonadota	Deltaproteobacteria	Desulfuromonadales	Geobacteraceae
1425	0	0	0	0	0	0	0	0	0	0	0	0	0	0	0	0	0	0	2	0	0	0	0	0	2	2	0	0	0	0	1	0	0	0	0	Bacteria	Pseudomonadota	Deltaproteobacteria	Desulfuromonadales	Geobacteraceae
4052	0	0	0	0	0	0	0	0	0	0	0	0	0	0	0	0	0	0	0	0	0	1	0	0	0	0	0	0	0	0	1	0	0	0	0	Bacteria	Pseudomonadota	Deltaproteobacteria	Desulfuromonadales	Geobacteraceae
4881	0	0	0	0	0	0	0	0	0	0	0	0	0	0	0	0	0	0	0	0	0	0	0	6	24	0	0	0	0	0	2	0	0	0	0	Bacteria	Pseudomonadota	Deltaproteobacteria	Desulfuromonadales	Geobacteraceae
4880	0	0	0	0	0	0	0	0	0	0	0	0	0	0	0	0	0	0	0	0	0	0	0	1	1	0	0	0	0	0	0	0	0	0	0	Bacteria	Pseudomonadota	Deltaproteobacteria	Desulfuromonadales	Geobacteraceae
-1424	870	310	2391	115	7	43	87	307	20	415	325	93	281	2145	744	377	7	706	494	1524	4063	1113	3164	811	522	678	1407	151	559	820	423	423	1652	824	1728	Bacteria	Pseudomonadota	Deltaproteobacteria	Desulfuromonadales	Geobacteraceae
-1419	56	13	66	7	1	7	16	102	4	62	58	14	14	109	98	74	1	120	49	255	93	59	278	114	44	39	94	22	80	86	42	62	115	131	93	Bacteria	Pseudomonadota	Deltaproteobacteria	Desulfuromonadales	Desulfuromonadaceae
4875	13	34	41	3	0	0	0	0	0	138	81	58	4	81	28	6	0	0	0	7	631	62	129	1	3	4	84	1	5	21	26	6	54	8	222	Bacteria	Pseudomonadota	Deltaproteobacteria	Desulfuromonadales	Syntrophotaleaceae
4876	13	34	41	3	0	0	0	0	0	138	81	58	4	81	28	6	0	0	0	7	631	62	129	1	3	4	84	1	5	21	26	6	54	8	222	Bacteria	Pseudomonadota	Deltaproteobacteria	Desulfuromonadales	Syntrophotaleaceae
1361	47	328	107	9	8	1	1	23	0	117	131	62	66	123	152	52	0	137	92	371	66	52	57	130	50	48	129	13	71	241	186	150	70	31	93	Bacteria	Pseudomonadota	Deltaproteobacteria	Desulfarculales
1362	47	328	107	9	8	1	1	23	0	117	131	62	66	123	152	52	0	137	92	371	66	52	57	130	50	48	129	13	71	241	186	150	70	31	93	Bacteria	Pseudomonadota	Deltaproteobacteria	Desulfarculales	Desulfarculaceae
3229	23	173	67	6	4	0	0	16	0	37	49	5	38	67	56	27	0	62	49	126	25	12	14	47	26	18	63	4	27	119	74	54	34	9	44	Bacteria	Pseudomonadota	Deltaproteobacteria	Desulfarculales	Desulfarculaceae
3661	13	119	31	2	4	0	0	3	0	70	64	55	21	46	69	22	0	60	35	198	24	28	25	64	20	23	44	6	28	108	86	76	22	13	30	Bacteria	Pseudomonadota	Deltaproteobacteria	Desulfarculales	Desulfarculaceae
1363	3	0	0	0	0	0	0	0	0	0	0	0	0	0	0	1	0	0	0	11	0	0	1	0	0	0	0	0	0	0	1	0	4	0	0	Bacteria	Pseudomonadota	Deltaproteobacteria	Desulfarculales	Desulfarculaceae
-1363	8	36	9	1	0	1	1	4	0	10	18	2	7	10	27	2	0	15	8	36	17	12	17	19	4	7	22	3	16	14	25	20	10	9	19	Bacteria	Pseudomonadota	Deltaproteobacteria	Desulfarculales	Desulfarculaceae
1461	2599	5362	4494	209	137	188	277	1614	112	1885	1500	305	893	1966	3810	1130	32	1608	489	1856	3370	2423	2570	3171	1422	751	3647	348	2007	1623	938	1288	2652	1476	3417	Bacteria	Pseudomonadota	Deltaproteobacteria	Syntrophobacterales
1467	2436	4268	4026	179	102	151	235	1456	87	1408	1064	180	748	1611	3035	708	3	1256	346	911	3118	2163	2362	1768	818	582	3213	294	1780	1020	519	1085	2381	1224	2984	Bacteria	Pseudomonadota	Deltaproteobacteria	Syntrophobacterales	Syntrophobacteraceae
4883	909	2034	1351	59	44	77	99	658	37	676	486	81	314	676	1256	286	1	527	78	355	1109	808	878	913	390	186	1224	129	631	441	213	505	957	561	1692	Bacteria	Pseudomonadota	Deltaproteobacteria	Syntrophobacterales	Syntrophobacteraceae
1469	41	26	63	2	2	0	3	20	1	13	9	2	60	36	42	7	0	9	2	13	110	60	83	22	12	11	105	3	17	22	28	10	44	19	88	Bacteria	Pseudomonadota	Deltaproteobacteria	Syntrophobacterales	Syntrophobacteraceae
1472	74	106	132	11	2	5	11	53	3	36	36	8	51	90	182	65	1	55	4	50	143	97	99	56	32	23	131	7	59	36	37	27	88	35	94	Bacteria	Pseudomonadota	Deltaproteobacteria	Syntrophobacterales	Syntrophobacteraceae
1470	1	3	2	2	0	0	1	5	0	5	2	0	0	68	13	14	0	1	180	25	6	7	7	53	19	11	4	0	2	20	24	3	0	2	5	Bacteria	Pseudomonadota	Deltaproteobacteria	Syntrophobacterales	Syntrophobacteraceae
1474	0	0	0	0	0	0	0	0	0	0	0	0	0	0	0	0	0	0	0	0	2	1	0	0	0	0	1	0	0	0	0	0	0	0	1	Bacteria	Pseudomonadota	Deltaproteobacteria	Syntrophobacterales	Syntrophobacteraceae
1473	0	0	0	0	0	0	0	0	0	0	0	0	0	0	0	0	0	0	0	0	0	0	0	1	0	0	0	0	0	0	0	0	0	0	0	Bacteria	Pseudomonadota	Deltaproteobacteria	Syntrophobacterales	Syntrophobacteraceae
-1468	1411	2099	2478	105	54	69	121	720	46	678	531	89	323	741	1542	336	1	664	82	468	1748	1190	1295	723	365	351	1748	155	1071	501	217	540	1292	607	1104	Bacteria	Pseudomonadota	Deltaproteobacteria	Syntrophobacterales	Syntrophobacteraceae
1462	119	996	387	26	34	33	39	124	21	384	387	117	122	270	672	386	29	297	128	855	187	171	147	1239	546	138	336	45	191	513	368	177	215	221	348	Bacteria	Pseudomonadota	Deltaproteobacteria	Syntrophobacterales	Syntrophaceae
1464	105	901	383	26	34	5	39	124	7	366	384	101	118	247	637	319	0	275	73	844	183	169	142	583	195	119	304	36	148	422	286	164	215	217	328	Bacteria	Pseudomonadota	Deltaproteobacteria	Syntrophobacterales	Syntrophaceae
1465	12	87	3	0	0	28	0	0	13	7	1	1	4	22	31	57	29	20	53	8	1	2	3	536	279	17	27	8	31	49	55	10	0	1	5	Bacteria	Pseudomonadota	Deltaproteobacteria	Syntrophobacterales	Syntrophaceae
1466	2	8	0	0	0	0	0	0	1	0	0	0	0	0	3	0	0	0	2	0	0	0	0	40	30	0	0	1	1	17	4	0	0	2	0	Bacteria	Pseudomonadota	Deltaproteobacteria	Syntrophobacterales	Syntrophaceae
1463	0	0	0	0	0	0	0	0	0	11	0	15	0	1	1	10	0	2	0	1	3	0	2	70	36	2	4	0	9	24	21	2	0	0	14	Bacteria	Pseudomonadota	Deltaproteobacteria	Syntrophobacterales	Syntrophaceae
-1463	0	0	1	0	0	0	0	0	0	0	2	0	0	0	0	0	0	0	0	2	0	0	0	10	6	0	1	0	2	1	2	1	0	1	1	Bacteria	Pseudomonadota	Deltaproteobacteria	Syntrophobacterales	Syntrophaceae
-1365	581	887	1545	13	5	63	84	436	9	1679	702	330	176	415	540	351	2	868	159	1357	731	501	605	1026	489	466	959	147	620	703	335	525	565	387	592	Bacteria	Pseudomonadota	Deltaproteobacteria	Desulfobacterales	unclassified_Desulfobacterales
3372	170	126	212	9	1	1	13	49	2	142	19	25	89	398	254	34	2	76	13	71	269	168	229	437	138	90	397	24	101	132	79	46	184	80	239	Bacteria	Pseudomonadota	Deltaproteobacteria	Deltaproteobacteria_incertae_sedis
3659	39	61	98	3	1	0	8	29	0	95	6	12	36	175	133	18	0	36	3	31	55	34	63	86	35	38	189	12	42	50	19	19	84	29	45	Bacteria	Pseudomonadota	Deltaproteobacteria	Deltaproteobacteria_incertae_sedis
3660	39	9	24	2	0	1	0	3	0	7	2	1	7	28	9	4	0	6	3	7	39	33	43	39	16	14	25	2	12	8	7	4	18	7	33	Bacteria	Pseudomonadota	Deltaproteobacteria	Deltaproteobacteria_incertae_sedis
3226	36	2	65	8	0	0	0	0	0	9	1	0	7	100	24	45	0	2	4	31	166	44	95	0	1	21	79	5	70	6	4	2	94	17	69	Bacteria	Pseudomonadota	Deltaproteobacteria	Bradymonadales
4893	26	1	44	7	0	0	0	0	0	9	1	0	4	77	21	38	0	1	4	16	102	33	67	0	1	19	64	4	54	3	4	2	68	9	37	Bacteria	Pseudomonadota	Deltaproteobacteria	Bradymonadales	Microvenatoraceae
4894	26	1	44	7	0	0	0	0	0	9	1	0	4	77	21	38	0	1	4	16	102	33	67	0	1	19	64	4	54	3	4	2	68	9	37	Bacteria	Pseudomonadota	Deltaproteobacteria	Bradymonadales	Microvenatoraceae
3227	2	0	3	0	0	0	0	0	0	0	0	0	0	3	2	3	0	0	0	5	3	1	3	0	0	1	1	0	3	0	0	0	3	2	4	Bacteria	Pseudomonadota	Deltaproteobacteria	Bradymonadales	Bradymonadaceae
3228	1	0	3	0	0	0	0	0	0	0	0	0	0	3	2	2	0	0	0	5	3	1	3	0	0	0	1	0	3	0	0	0	1	2	4	Bacteria	Pseudomonadota	Deltaproteobacteria	Bradymonadales	Bradymonadaceae
4229	1	0	0	0	0	0	0	0	0	0	0	0	0	0	0	0	0	0	0	0	0	0	0	0	0	0	0	0	0	0	0	0	2	0	0	Bacteria	Pseudomonadota	Deltaproteobacteria	Bradymonadales	Bradymonadaceae
-3228	0	0	0	0	0	0	0	0	0	0	0	0	0	0	0	1	0	0	0	0	0	0	0	0	0	1	0	0	0	0	0	0	0	0	0	Bacteria	Pseudomonadota	Deltaproteobacteria	Bradymonadales	Bradymonadaceae
-1418	305	85	789	29	5	40	61	221	10	224	183	40	108	755	270	199	1	433	199	793	1276	428	1326	343	187	271	591	70	295	422	246	246	555	409	520	Bacteria	Pseudomonadota	Deltaproteobacteria	Desulfuromonadales	unclassified_Desulfuromonadales
-3373	92	56	90	4	0	0	5	17	2	40	11	12	46	195	112	12	2	34	7	33	175	101	123	312	87	38	183	10	47	74	53	23	82	44	161	Bacteria	Pseudomonadota	Deltaproteobacteria	Deltaproteobacteria_incertae_sedis	unclassified_Deltaproteobacteria_incertae_sedis
5145	80	51	108	3	0	0	1	46	1	19	10	2	30	210	51	33	0	315	54	195	89	90	121	239	147	133	239	31	199	246	139	165	135	64	157	Bacteria	Pseudomonadota	Deltaproteobacteria	Deferrisomatales
5146	80	51	108	3	0	0	1	46	1	19	10	2	30	210	51	33	0	315	54	195	89	90	121	239	147	133	239	31	199	246	139	165	135	64	157	Bacteria	Pseudomonadota	Deltaproteobacteria	Deferrisomatales	Deferrisomataceae
3224	80	51	108	3	0	0	1	46	1	19	10	2	30	210	51	33	0	315	54	195	89	90	121	239	147	133	239	31	199	246	139	165	135	64	157	Bacteria	Pseudomonadota	Deltaproteobacteria	Deferrisomatales	Deferrisomataceae
1395	130	43	122	15	2	1	2	4	1	132	20	36	11	66	56	27	6	140	166	756	177	85	217	128	116	125	186	17	73	144	72	104	243	39	190	Bacteria	Pseudomonadota	Deltaproteobacteria	Desulfovibrionales
1407	23	6	37	6	1	1	1	0	0	99	3	31	6	40	27	26	6	132	155	657	88	18	41	120	110	104	97	11	47	122	60	93	157	8	133	Bacteria	Pseudomonadota	Deltaproteobacteria	Desulfovibrionales	Desulfovibrionaceae
3656	4	0	7	1	1	0	0	0	0	14	1	15	4	9	5	9	4	1	48	234	32	6	21	0	3	1	3	0	1	10	3	14	55	6	26	Bacteria	Pseudomonadota	Deltaproteobacteria	Desulfovibrionales	Desulfovibrionaceae
1409	2	2	2	2	0	1	1	0	0	0	0	1	2	6	0	4	0	1	9	52	3	3	1	2	1	2	5	1	1	6	3	1	18	0	5	Bacteria	Pseudomonadota	Deltaproteobacteria	Desulfovibrionales	Desulfovibrionaceae
4872	5	2	1	1	0	0	0	0	0	1	0	2	0	1	0	2	0	0	3	31	7	3	1	0	0	0	0	0	0	1	0	0	2	0	0	Bacteria	Pseudomonadota	Deltaproteobacteria	Desulfovibrionales	Desulfovibrionaceae
3657	1	0	3	2	0	0	0	0	0	1	1	1	0	11	10	1	0	54	7	33	22	0	8	25	24	29	17	4	8	27	9	32	4	1	48	Bacteria	Pseudomonadota	Deltaproteobacteria	Desulfovibrionales	Desulfovibrionaceae
3655	1	0	11	0	0	0	0	0	0	0	0	0	0	0	0	0	0	2	0	0	0	0	0	0	7	5	11	1	5	0	4	0	0	0	0	Bacteria	Pseudomonadota	Deltaproteobacteria	Desulfovibrionales	Desulfovibrionaceae
4168	0	0	3	0	0	0	0	0	0	1	0	0	0	2	2	0	0	2	5	20	0	1	0	2	0	1	1	0	0	0	6	3	4	0	0	Bacteria	Pseudomonadota	Deltaproteobacteria	Desulfovibrionales	Desulfovibrionaceae
3238	0	0	0	0	0	0	0	0	0	18	0	0	0	0	0	0	0	0	0	1	1	1	1	0	0	0	0	0	0	0	0	0	1	0	1	Bacteria	Pseudomonadota	Deltaproteobacteria	Desulfovibrionales	Desulfovibrionaceae
4864	0	0	0	0	0	0	0	0	0	12	0	0	0	0	0	2	0	59	0	23	0	0	0	68	56	21	44	4	20	59	13	23	7	0	30	Bacteria	Pseudomonadota	Deltaproteobacteria	Desulfovibrionales	Desulfovibrionaceae
1412	0	0	0	0	0	0	0	0	0	0	0	1	0	0	0	0	0	0	0	0	0	0	0	0	0	0	0	0	4	0	0	0	0	0	0	Bacteria	Pseudomonadota	Deltaproteobacteria	Desulfovibrionales	Desulfovibrionaceae
4870	0	0	0	0	0	0	0	0	0	0	0	4	0	0	0	0	0	0	0	1	0	0	0	0	0	0	0	0	0	0	0	0	0	1	0	Bacteria	Pseudomonadota	Deltaproteobacteria	Desulfovibrionales	Desulfovibrionaceae
1411	0	0	0	0	0	0	0	0	0	0	0	0	0	1	0	0	0	0	0	0	0	0	0	0	0	7	0	0	0	0	1	0	1	0	0	Bacteria	Pseudomonadota	Deltaproteobacteria	Desulfovibrionales	Desulfovibrionaceae
4873	0	0	0	0	0	0	0	0	0	0	0	0	0	0	1	1	0	0	0	5	0	0	0	0	0	0	0	0	0	0	0	0	1	0	0	Bacteria	Pseudomonadota	Deltaproteobacteria	Desulfovibrionales	Desulfovibrionaceae
4874	0	0	0	0	0	0	0	0	0	0	0	0	0	0	0	2	0	0	0	0	0	0	0	0	0	6	0	0	0	0	3	0	0	0	0	Bacteria	Pseudomonadota	Deltaproteobacteria	Desulfovibrionales	Desulfovibrionaceae
4866	0	0	0	0	0	0	0	0	0	0	0	0	0	0	0	1	0	0	0	0	0	0	0	4	5	1	0	0	0	8	5	0	0	0	0	Bacteria	Pseudomonadota	Deltaproteobacteria	Desulfovibrionales	Desulfovibrionaceae
4868	0	0	0	0	0	0	0	0	0	0	0	0	0	0	0	0	0	0	0	1	0	0	0	0	0	0	0	0	0	0	0	0	0	0	5	Bacteria	Pseudomonadota	Deltaproteobacteria	Desulfovibrionales	Desulfovibrionaceae
4867	0	0	0	0	0	0	0	0	0	0	0	0	0	0	0	0	0	0	0	0	0	0	0	1	0	20	2	0	0	0	0	0	0	0	0	Bacteria	Pseudomonadota	Deltaproteobacteria	Desulfovibrionales	Desulfovibrionaceae
1408	0	0	0	0	0	0	0	0	0	0	0	0	0	0	0	0	0	0	0	0	0	0	0	0	0	1	0	0	0	0	0	0	0	0	0	Bacteria	Pseudomonadota	Deltaproteobacteria	Desulfovibrionales	Desulfovibrionaceae
4863	0	0	0	0	0	0	0	0	0	0	0	0	0	0	0	0	0	0	0	0	0	0	0	0	0	3	0	0	0	0	0	0	0	0	0	Bacteria	Pseudomonadota	Deltaproteobacteria	Desulfovibrionales	Desulfovibrionaceae
1396	19	1	21	1	0	0	1	0	1	0	1	0	0	2	6	0	0	3	0	11	11	14	42	3	2	2	21	1	4	9	2	2	14	7	10	Bacteria	Pseudomonadota	Deltaproteobacteria	Desulfovibrionales	Desulfohalobiaceae
5186	15	1	15	1	0	0	1	0	1	0	0	0	0	0	5	0	0	2	0	7	5	11	36	1	1	2	15	1	3	8	2	1	10	5	9	Bacteria	Pseudomonadota	Deltaproteobacteria	Desulfovibrionales	Desulfohalobiaceae
4167	0	0	0	0	0	0	0	0	0	0	0	0	0	1	0	0	0	0	0	0	0	0	0	0	0	0	1	0	1	0	0	0	1	0	0	Bacteria	Pseudomonadota	Deltaproteobacteria	Desulfovibrionales	Desulfohalobiaceae
-1397	4	0	6	0	0	0	0	0	0	0	1	0	0	1	1	0	0	1	0	4	6	3	6	2	1	0	5	0	0	1	0	1	3	2	1	Bacteria	Pseudomonadota	Deltaproteobacteria	Desulfovibrionales	Desulfohalobiaceae
-1408	10	2	10	0	0	0	0	0	0	52	1	7	0	10	9	4	2	13	83	256	23	4	9	18	14	7	14	1	8	11	13	20	64	0	18	Bacteria	Pseudomonadota	Deltaproteobacteria	Desulfovibrionales	Desulfovibrionaceae
1403	2	3	0	0	0	0	0	0	0	3	4	0	1	0	4	0	0	0	0	2	0	0	0	0	1	5	4	0	0	1	0	0	3	0	1	Bacteria	Pseudomonadota	Deltaproteobacteria	Desulfovibrionales	Desulfomicrobiaceae
3658	1	0	0	0	0	0	0	0	0	2	0	0	0	0	0	0	0	0	0	2	0	0	0	0	0	0	0	0	0	0	0	0	2	0	0	Bacteria	Pseudomonadota	Deltaproteobacteria	Desulfovibrionales	Desulfomicrobiaceae
4862	0	3	0	0	0	0	0	0	0	1	4	0	0	0	2	0	0	0	0	0	0	0	0	0	1	3	2	0	0	0	0	0	1	0	1	Bacteria	Pseudomonadota	Deltaproteobacteria	Desulfovibrionales	Desulfomicrobiaceae
1404	0	0	0	0	0	0	0	0	0	0	0	0	0	0	0	0	0	0	0	0	0	0	0	0	0	2	0	0	0	0	0	0	0	0	0	Bacteria	Pseudomonadota	Deltaproteobacteria	Desulfovibrionales	Desulfomicrobiaceae
-1404	1	0	0	0	0	0	0	0	0	0	0	0	1	0	2	0	0	0	0	0	0	0	0	0	0	0	2	0	0	1	0	0	0	0	0	Bacteria	Pseudomonadota	Deltaproteobacteria	Desulfovibrionales	Desulfomicrobiaceae
-1396	86	33	64	8	1	0	0	4	0	30	12	5	4	24	19	1	0	5	11	86	78	53	134	5	3	14	64	5	22	12	10	9	69	24	46	Bacteria	Pseudomonadota	Deltaproteobacteria	Desulfovibrionales	unclassified_Desulfovibrionales
-1462	44	98	81	4	1	4	3	34	4	93	49	8	23	85	103	36	0	55	15	90	65	89	61	164	58	31	98	9	36	90	51	26	56	31	85	Bacteria	Pseudomonadota	Deltaproteobacteria	Syntrophobacterales	unclassified_Syntrophobacterales
5147	24	0	40	3	0	0	3	7	0	4	3	2	57	275	149	21	0	2	0	4	28	37	44	13	5	28	156	4	11	10	19	5	41	9	38	Bacteria	Pseudomonadota	Deltaproteobacteria	Dissulfuribacterales
5148	24	0	40	3	0	0	3	7	0	4	3	2	57	275	149	21	0	2	0	4	28	37	44	13	5	28	156	4	11	10	19	5	41	9	38	Bacteria	Pseudomonadota	Deltaproteobacteria	Dissulfuribacterales	Dissulfuribacteraceae
3231	24	0	40	3	0	0	3	7	0	4	3	2	57	275	149	21	0	2	0	4	28	37	44	13	5	28	156	4	11	10	19	5	41	9	38	Bacteria	Pseudomonadota	Deltaproteobacteria	Dissulfuribacterales	Dissulfuribacteraceae
-3227	8	1	18	1	0	0	0	0	0	0	0	0	3	20	1	4	0	1	0	10	61	10	25	0	0	1	14	1	13	3	0	0	23	6	28	Bacteria	Pseudomonadota	Deltaproteobacteria	Bradymonadales	unclassified_Bradymonadales
1353	1	0	1	0	0	0	0	0	0	0	0	0	2	12	1	0	0	76	0	4	9	8	12	91	30	21	56	9	51	54	12	32	3	6	53	Bacteria	Pseudomonadota	Deltaproteobacteria	Bdellovibrionales
1357	1	0	1	0	0	0	0	0	0	0	0	0	2	12	1	0	0	76	0	4	9	8	12	91	30	21	56	9	51	54	12	32	3	6	53	Bacteria	Pseudomonadota	Deltaproteobacteria	Bdellovibrionales	Bdellovibrionaceae
1358	1	0	1	0	0	0	0	0	0	0	0	0	2	12	1	0	0	76	0	4	9	7	12	91	30	20	56	9	51	54	11	32	2	6	51	Bacteria	Pseudomonadota	Deltaproteobacteria	Bdellovibrionales	Bdellovibrionaceae
-1358	0	0	0	0	0	0	0	0	0	0	0	0	0	0	0	0	0	0	0	0	0	1	0	0	0	1	0	0	0	0	1	0	1	0	2	Bacteria	Pseudomonadota	Deltaproteobacteria	Bdellovibrionales	Bdellovibrionaceae
5144	0	1	1	0	0	0	0	0	0	0	0	0	7	0	10	17	0	0	9	0	4	2	2	192	52	0	0	1	2	0	1	2	2	2	1	Bacteria	Pseudomonadota	Deltaproteobacteria	Syntrophorhabdales
1475	0	1	1	0	0	0	0	0	0	0	0	0	7	0	10	17	0	0	9	0	4	2	2	192	52	0	0	1	2	0	1	2	2	2	1	Bacteria	Pseudomonadota	Deltaproteobacteria	Syntrophorhabdales	Syntrophorhabdaceae
1476	0	1	1	0	0	0	0	0	0	0	0	0	7	0	10	17	0	0	9	0	4	2	2	192	52	0	0	1	2	0	1	2	2	2	1	Bacteria	Pseudomonadota	Deltaproteobacteria	Syntrophorhabdales	Syntrophorhabdaceae
-1353	19801	7604	19884	1205	133	524	682	4005	163	7174	4328	1843	4388	18244	12050	2673	182	5892	1534	10370	35830	23181	30092	10906	5405	5786	28114	1787	9745	7006	3569	4759	18067	8342	18727	Bacteria	Pseudomonadota	Deltaproteobacteria	unclassified_Deltaproteobacteria
1501	29747	15307	45570	2838	1027	4335	5854	9302	1381	20889	14095	13937	13654	57560	18147	15493	9028	22657	21600	29102	142205	32094	56866	30009	17690	22407	59860	4978	23917	22532	11781	15301	55777	26615	63903	Bacteria	Pseudomonadota	Gammaproteobacteria
1566	17119	7156	22229	1635	230	704	909	4047	111	6494	6342	3417	7401	22680	8007	9462	276	6493	2681	13218	87926	16840	33575	7920	4946	6817	30133	2098	11208	7285	4547	6284	32028	17416	30893	Bacteria	Pseudomonadota	Gammaproteobacteria	Chromatiales
3543	7582	1422	4668	315	42	127	169	1229	9	918	2384	1308	616	2028	448	394	12	1031	175	3349	30125	2958	5746	1025	598	1658	6693	476	3133	1385	1032	1459	11462	7236	9968	Bacteria	Pseudomonadota	Gammaproteobacteria	Chromatiales	Woeseiaceae
3544	7582	1422	4668	315	42	127	169	1229	9	918	2384	1308	616	2028	448	394	12	1031	175	3349	30125	2958	5746	1025	598	1658	6693	476	3133	1385	1032	1459	11462	7236	9968	Bacteria	Pseudomonadota	Gammaproteobacteria	Chromatiales	Woeseiaceae
1595	3191	1600	6388	621	68	159	196	826	62	1206	955	436	2479	5374	2250	2096	63	951	262	2880	23291	5377	11700	1288	809	1163	8030	361	2088	1306	702	1343	9503	3803	8859	Bacteria	Pseudomonadota	Gammaproteobacteria	Chromatiales	Ectothiorhodospiraceae
3550	343	28	317	57	4	0	1	4	0	10	4	0	54	117	78	12	0	5	1	29	852	131	220	1	14	22	1084	10	64	27	25	15	671	60	242	Bacteria	Pseudomonadota	Gammaproteobacteria	Chromatiales	Ectothiorhodospiraceae
3389	339	491	1694	76	16	108	107	505	57	574	600	250	353	1047	499	1089	4	463	141	993	1297	414	1379	426	203	291	930	97	560	439	134	494	1177	931	669	Bacteria	Pseudomonadota	Gammaproteobacteria	Chromatiales	Ectothiorhodospiraceae
2893	52	79	83	8	3	0	1	8	0	24	15	16	113	105	54	48	2	20	6	52	851	119	317	72	55	34	108	7	48	22	29	31	137	66	373	Bacteria	Pseudomonadota	Gammaproteobacteria	Chromatiales	Ectothiorhodospiraceae
1865	3	1	3	0	0	0	0	0	0	0	0	0	2	7	3	3	0	0	1	1	9	3	5	3	0	1	2	1	8	2	1	0	1	1	3	Bacteria	Pseudomonadota	Gammaproteobacteria	Chromatiales	Ectothiorhodospiraceae
1600	67	21	82	5	0	0	0	5	0	2	3	1	16	60	33	0	0	7	1	22	534	98	207	10	9	7	87	2	37	9	6	6	113	66	183	Bacteria	Pseudomonadota	Gammaproteobacteria	Chromatiales	Ectothiorhodospiraceae
3548	54	15	82	12	2	0	0	4	0	5	4	4	16	20	5	4	2	1	0	54	573	129	311	5	2	7	184	6	32	10	6	8	179	61	249	Bacteria	Pseudomonadota	Gammaproteobacteria	Chromatiales	Ectothiorhodospiraceae
1597	15	4	28	4	0	0	0	2	0	9	0	1	1	17	8	7	0	5	0	6	108	12	64	16	4	2	34	2	16	14	1	12	89	23	59	Bacteria	Pseudomonadota	Gammaproteobacteria	Chromatiales	Ectothiorhodospiraceae
3378	8	0	12	0	0	0	0	0	0	0	0	0	2	12	0	3	0	0	0	0	11	6	42	0	0	2	0	1	1	2	0	1	5	13	4	Bacteria	Pseudomonadota	Gammaproteobacteria	Chromatiales	Ectothiorhodospiraceae
1603	5	1	7	1	0	0	0	3	0	1	0	0	1	21	1	0	0	1	0	4	9	6	3	0	0	1	14	0	5	3	0	3	14	2	4	Bacteria	Pseudomonadota	Gammaproteobacteria	Chromatiales	Ectothiorhodospiraceae
4260	1	0	0	0	0	0	0	0	0	0	0	0	0	0	0	0	0	0	0	0	10	1	0	1	0	0	1	0	0	0	1	0	0	0	0	Bacteria	Pseudomonadota	Gammaproteobacteria	Chromatiales	Ectothiorhodospiraceae
1874	0	0	3	1	0	0	0	0	0	43	0	0	6	37	11	1	0	0	0	0	1	1	1	0	0	0	0	0	0	0	0	0	12	4	3	Bacteria	Pseudomonadota	Gammaproteobacteria	Chromatiales	Ectothiorhodospiraceae
3549	0	0	0	0	0	0	0	0	0	0	0	0	4	339	1	0	0	0	0	0	0	0	0	0	0	0	0	0	1	10	3	0	0	8	4	Bacteria	Pseudomonadota	Gammaproteobacteria	Chromatiales	Ectothiorhodospiraceae
1866	0	0	0	0	0	0	0	0	0	0	0	0	0	1	0	0	0	0	0	0	3	0	1	1	0	0	1	0	0	0	0	0	0	0	1	Bacteria	Pseudomonadota	Gammaproteobacteria	Chromatiales	Ectothiorhodospiraceae
1599	0	0	0	0	0	0	0	0	0	0	0	0	0	0	5	0	0	0	0	0	0	0	0	0	0	0	0	0	0	0	0	0	0	0	0	Bacteria	Pseudomonadota	Gammaproteobacteria	Chromatiales	Ectothiorhodospiraceae
1604	0	0	0	0	0	0	0	0	0	0	0	0	0	0	0	0	0	0	0	0	4	0	0	0	0	0	0	0	0	0	0	0	0	0	8	Bacteria	Pseudomonadota	Gammaproteobacteria	Chromatiales	Ectothiorhodospiraceae
-1596	2304	960	4077	457	43	51	87	295	5	538	329	164	1911	3591	1552	929	55	449	112	1719	19029	4457	9150	753	522	796	5585	235	1316	768	496	773	7105	2568	7057	Bacteria	Pseudomonadota	Gammaproteobacteria	Chromatiales	Ectothiorhodospiraceae
1609	422	221	691	23	1	4	4	43	0	190	52	16	424	631	131	185	2	81	34	139	911	661	1071	62	27	174	1025	73	477	104	97	132	320	301	514	Bacteria	Pseudomonadota	Gammaproteobacteria	Chromatiales	Granulosicoccaceae
3541	422	221	691	23	1	4	4	43	0	179	49	16	424	631	131	181	2	81	34	139	911	661	1071	62	27	174	1025	73	477	104	97	132	320	301	514	Bacteria	Pseudomonadota	Gammaproteobacteria	Chromatiales	Granulosicoccaceae
1610	0	0	0	0	0	0	0	0	0	11	3	0	0	0	0	4	0	0	0	0	0	0	0	0	0	0	0	0	0	0	0	0	0	0	0	Bacteria	Pseudomonadota	Gammaproteobacteria	Chromatiales	Granulosicoccaceae
1567	278	512	1320	70	16	72	110	752	16	768	783	537	89	349	1703	3128	11	1934	404	1687	3264	906	1387	1809	957	946	1794	254	910	1300	550	983	1094	1057	1178	Bacteria	Pseudomonadota	Gammaproteobacteria	Chromatiales	Chromatiaceae
1578	4	18	52	0	1	0	3	3	0	22	4	6	2	2	13	98	0	18	6	24	123	19	20	12	8	14	24	0	3	8	9	6	26	9	16	Bacteria	Pseudomonadota	Gammaproteobacteria	Chromatiales	Chromatiaceae
1587	32	89	242	10	4	0	6	78	9	100	73	114	18	13	70	818	1	172	28	294	755	170	463	156	79	85	201	35	75	114	49	105	188	164	205	Bacteria	Pseudomonadota	Gammaproteobacteria	Chromatiales	Chromatiaceae
1584	7	11	56	5	2	0	11	112	0	64	79	41	0	14	16	221	0	291	25	84	103	35	49	232	121	100	204	32	138	144	64	121	35	75	68	Bacteria	Pseudomonadota	Gammaproteobacteria	Chromatiales	Chromatiaceae
3351	20	45	70	3	4	6	18	96	2	118	101	53	6	19	90	172	1	196	39	53	134	43	60	232	118	93	175	30	88	142	55	93	56	107	63	Bacteria	Pseudomonadota	Gammaproteobacteria	Chromatiales	Chromatiaceae
1588	2	16	9	2	0	2	1	30	0	15	26	13	0	1	1071	88	0	30	9	36	27	9	9	49	20	18	30	6	9	22	15	16	14	27	29	Bacteria	Pseudomonadota	Gammaproteobacteria	Chromatiales	Chromatiaceae
4308	1	2	0	1	0	4	0	0	0	4	2	7	0	5	7	3	1	3	2	5	3	2	10	2	0	2	9	0	0	8	9	4	5	1	3	Bacteria	Pseudomonadota	Gammaproteobacteria	Chromatiales	Chromatiaceae
3545	2	0	0	0	0	0	0	0	0	0	0	2	0	0	0	0	0	0	0	0	0	0	0	0	0	1	0	0	0	0	0	0	1	0	0	Bacteria	Pseudomonadota	Gammaproteobacteria	Chromatiales	Chromatiaceae
1571	0	1	0	0	0	0	0	0	0	6	1	0	0	0	28	0	0	0	0	13	0	0	0	0	0	0	0	0	0	0	0	2	1	9	0	Bacteria	Pseudomonadota	Gammaproteobacteria	Chromatiales	Chromatiaceae
1582	0	0	2	0	0	0	0	0	0	0	26	0	0	0	0	0	0	0	0	0	0	1	0	0	0	0	1	0	0	0	0	0	0	0	0	Bacteria	Pseudomonadota	Gammaproteobacteria	Chromatiales	Chromatiaceae
1579	0	0	2	0	0	0	0	0	0	3	0	39	0	4	0	0	0	0	0	2	0	0	0	0	0	9	1	0	0	0	0	0	0	0	1	Bacteria	Pseudomonadota	Gammaproteobacteria	Chromatiales	Chromatiaceae
3457	0	0	1	0	0	0	0	0	0	31	0	1	0	4	0	10	0	0	0	0	0	0	0	0	0	4	0	0	0	0	0	0	0	0	0	Bacteria	Pseudomonadota	Gammaproteobacteria	Chromatiales	Chromatiaceae
1568	0	0	0	0	0	0	0	0	0	0	11	0	0	0	0	0	0	0	0	0	0	0	0	0	0	0	0	0	0	0	0	0	0	0	0	Bacteria	Pseudomonadota	Gammaproteobacteria	Chromatiales	Chromatiaceae
1586	0	0	0	0	0	0	0	0	0	0	1	0	0	0	0	0	0	0	0	0	0	0	0	0	0	0	0	0	0	0	0	0	0	0	0	Bacteria	Pseudomonadota	Gammaproteobacteria	Chromatiales	Chromatiaceae
1525	0	0	0	0	0	0	0	0	0	0	0	0	0	1	0	0	0	0	0	0	0	0	0	0	0	0	0	0	0	0	0	0	0	0	0	Bacteria	Pseudomonadota	Gammaproteobacteria	Chromatiales	Chromatiaceae
5080	0	0	0	0	0	0	0	0	0	0	0	0	0	0	0	2	1	0	2	0	1	0	0	0	0	0	1	0	0	0	0	0	0	0	2	Bacteria	Pseudomonadota	Gammaproteobacteria	Chromatiales	Chromatiaceae
3390	369	722	658	62	4	16	55	129	0	480	250	136	1067	4279	624	749	1	349	71	407	989	462	865	608	551	279	1294	121	519	559	514	272	768	354	547	Bacteria	Pseudomonadota	Gammaproteobacteria	Chromatiales	Thioalkalispiraceae
3542	157	40	215	20	2	8	46	55	0	202	155	88	73	232	63	134	1	62	42	194	585	214	295	68	42	74	395	28	144	62	58	61	158	149	291	Bacteria	Pseudomonadota	Gammaproteobacteria	Chromatiales	Thioalkalispiraceae
1875	108	421	195	12	1	4	4	48	0	221	38	18	276	1211	172	243	0	61	10	81	95	107	228	97	116	59	409	36	144	136	104	55	182	125	57	Bacteria	Pseudomonadota	Gammaproteobacteria	Chromatiales	Thioalkalispiraceae
1605	9	30	58	17	0	0	0	4	0	0	32	1	301	573	160	131	0	154	0	36	38	30	22	162	94	57	120	23	69	168	74	76	237	4	57	Bacteria	Pseudomonadota	Gammaproteobacteria	Chromatiales	Thioalkalispiraceae
4378	115	123	152	12	2	3	2	55	1	217	49	72	86	1686	190	119	0	39	39	64	180	59	194	280	151	56	299	26	130	181	88	33	171	99	133	Bacteria	Pseudomonadota	Gammaproteobacteria	Chromatiales	Thioprofundaceae
4461	88	19	93	6	0	0	1	1	0	4	6	0	74	1648	136	73	0	4	33	40	125	43	137	247	133	37	214	8	85	146	82	9	115	32	108	Bacteria	Pseudomonadota	Gammaproteobacteria	Chromatiales	Thioprofundaceae
1877	24	103	54	6	2	3	1	52	1	208	41	70	8	13	52	46	0	35	6	24	47	13	50	33	17	19	79	18	41	35	5	23	51	64	19	Bacteria	Pseudomonadota	Gammaproteobacteria	Chromatiales	Thioprofundaceae
-1568	210	330	886	49	5	60	71	433	5	405	459	261	63	286	408	1716	7	1224	293	1176	2118	627	776	1126	611	620	1148	151	597	862	349	636	768	665	791	Bacteria	Pseudomonadota	Gammaproteobacteria	Chromatiales	Chromatiaceae
-3391	95	231	190	13	1	4	5	22	0	57	25	29	417	2263	229	241	0	72	19	96	271	111	320	281	299	89	370	34	162	193	278	80	191	76	142	Bacteria	Pseudomonadota	Gammaproteobacteria	Chromatiales	Thioalkalispiraceae
-4379	3	1	5	0	0	0	0	2	0	5	2	2	4	25	2	0	0	0	0	0	8	3	7	0	1	0	6	0	4	0	1	1	5	3	6	Bacteria	Pseudomonadota	Gammaproteobacteria	Chromatiales	Thioprofundaceae
1611	1	0	0	0	0	0	0	0	0	0	0	0	25	10	2	2	0	0	4	0	0	0	0	17	14	3	0	0	0	15	5	0	0	0	0	Bacteria	Pseudomonadota	Gammaproteobacteria	Chromatiales	Halothiobacillaceae
1612	1	0	0	0	0	0	0	0	0	0	0	0	25	10	2	1	0	0	0	0	0	0	0	16	14	3	0	0	0	15	5	0	0	0	0	Bacteria	Pseudomonadota	Gammaproteobacteria	Chromatiales	Halothiobacillaceae
1614	0	0	0	0	0	0	0	0	0	0	0	0	0	0	0	1	0	0	4	0	0	0	0	1	0	0	0	0	0	0	0	0	0	0	0	Bacteria	Pseudomonadota	Gammaproteobacteria	Chromatiales	Halothiobacillaceae
4204	0	1	0	0	0	0	0	0	0	0	0	0	0	2	4	1	0	0	0	1	1	0	1	0	0	0	1	0	0	0	0	0	1	0	0	Bacteria	Pseudomonadota	Gammaproteobacteria	Chromatiales	Thioalkalibacteraceae
1613	0	1	0	0	0	0	0	0	0	0	0	0	0	2	0	1	0	0	0	1	1	0	1	0	0	0	1	0	0	0	0	0	1	0	0	Bacteria	Pseudomonadota	Gammaproteobacteria	Chromatiales	Thioalkalibacteraceae
4205	0	0	0	0	0	0	0	0	0	0	0	0	0	0	4	0	0	0	0	0	0	0	0	0	0	0	0	0	0	0	0	0	0	0	0	Bacteria	Pseudomonadota	Gammaproteobacteria	Chromatiales	Thioalkalibacteraceae
3546	0	0	0	0	0	0	0	6	0	0	5	0	0	3	1	4	0	0	1	0	0	0	3	0	0	0	1	0	0	0	1	0	0	2	2	Bacteria	Pseudomonadota	Gammaproteobacteria	Chromatiales	Wenzhouxiangellaceae
3547	0	0	0	0	0	0	0	6	0	0	5	0	0	3	1	4	0	0	1	0	0	0	3	0	0	0	1	0	0	0	1	0	0	2	2	Bacteria	Pseudomonadota	Gammaproteobacteria	Chromatiales	Wenzhouxiangellaceae
1694	984	119	1580	142	6	2	27	92	4	105	115	23	168	1084	253	753	11	127	132	764	5469	436	1522	163	129	1186	1579	69	349	382	180	129	3578	652	4110	Bacteria	Pseudomonadota	Gammaproteobacteria	Oceanospirillales
1721	598	84	1036	98	0	0	16	50	4	21	38	4	98	483	159	290	7	92	36	417	3194	294	787	105	84	773	954	42	186	221	42	79	2629	371	2144	Bacteria	Pseudomonadota	Gammaproteobacteria	Oceanospirillales	Oceanospirillaceae
2946	22	0	80	4	0	0	0	0	1	1	8	0	6	13	2	22	0	0	0	5	60	19	20	1	0	34	14	0	1	2	3	1	320	14	111	Bacteria	Pseudomonadota	Gammaproteobacteria	Oceanospirillales	Oceanospirillaceae
3376	79	3	55	0	0	0	0	0	0	0	0	0	3	1	0	21	0	0	1	19	66	35	40	0	0	25	12	0	8	9	0	4	29	4	397	Bacteria	Pseudomonadota	Gammaproteobacteria	Oceanospirillales	Oceanospirillaceae
1532	67	11	143	18	0	0	2	1	2	3	4	1	20	121	41	51	0	13	6	13	552	39	146	14	15	161	236	2	15	17	9	12	726	88	422	Bacteria	Pseudomonadota	Gammaproteobacteria	Oceanospirillales	Oceanospirillaceae
1736	106	9	18	0	0	0	0	0	0	0	0	0	6	1	0	44	5	7	1	237	31	26	98	6	8	8	51	19	69	23	2	13	40	12	215	Bacteria	Pseudomonadota	Gammaproteobacteria	Oceanospirillales	Oceanospirillaceae
4313	33	4	102	9	0	0	1	2	0	1	1	0	6	55	14	19	0	4	5	5	451	22	47	8	4	83	89	2	5	13	6	6	190	29	124	Bacteria	Pseudomonadota	Gammaproteobacteria	Oceanospirillales	Oceanospirillaceae
1732	6	0	0	0	0	0	0	0	0	0	0	0	0	0	0	4	0	28	0	0	18	0	0	12	16	6	15	4	14	32	1	7	0	0	3	Bacteria	Pseudomonadota	Gammaproteobacteria	Oceanospirillales	Oceanospirillaceae
1727	1	0	0	0	0	0	0	0	0	0	0	0	0	0	0	0	0	0	0	4	1	0	3	0	0	0	0	0	0	0	0	0	1	0	1	Bacteria	Pseudomonadota	Gammaproteobacteria	Oceanospirillales	Oceanospirillaceae
4318	3	0	3	0	0	0	0	0	0	0	1	0	0	5	0	0	0	0	0	4	1	1	0	0	0	0	1	0	2	3	0	1	1	0	1	Bacteria	Pseudomonadota	Gammaproteobacteria	Oceanospirillales	Oceanospirillaceae
3366	1	0	9	0	0	0	0	0	0	0	0	0	0	0	0	0	0	0	0	0	0	0	0	0	0	1	0	0	0	0	0	0	0	0	2	Bacteria	Pseudomonadota	Gammaproteobacteria	Oceanospirillales	Oceanospirillaceae
5129	1	0	3	0	0	0	0	0	0	0	0	0	0	0	0	0	0	0	0	6	6	0	5	2	0	8	0	0	0	0	2	0	6	0	2	Bacteria	Pseudomonadota	Gammaproteobacteria	Oceanospirillales	Oceanospirillaceae
1731	2	0	1	0	0	0	0	0	0	0	0	0	0	1	0	0	0	0	0	0	0	0	0	0	0	5	0	0	1	0	0	0	10	0	0	Bacteria	Pseudomonadota	Gammaproteobacteria	Oceanospirillales	Oceanospirillaceae
5128	2	1	5	0	0	0	0	0	0	0	0	0	0	5	0	2	0	0	2	1	2	2	2	0	0	15	0	0	0	0	0	0	0	2	0	Bacteria	Pseudomonadota	Gammaproteobacteria	Oceanospirillales	Oceanospirillaceae
1724	1	0	0	0	0	0	0	0	0	0	0	0	0	0	1	0	0	0	0	2	0	0	0	0	0	0	0	0	0	10	0	0	0	0	0	Bacteria	Pseudomonadota	Gammaproteobacteria	Oceanospirillales	Oceanospirillaceae
3466	0	0	1	1	0	0	0	0	0	0	1	0	0	0	0	0	0	0	0	1	0	0	0	0	0	1	0	0	0	0	1	0	1	0	0	Bacteria	Pseudomonadota	Gammaproteobacteria	Oceanospirillales	Oceanospirillaceae
5130	0	0	1	0	0	0	0	0	0	0	0	0	0	0	0	0	0	0	0	0	0	0	0	0	0	31	0	0	0	0	0	0	0	0	1	Bacteria	Pseudomonadota	Gammaproteobacteria	Oceanospirillales	Oceanospirillaceae
1722	0	0	1	0	0	0	0	0	0	0	0	0	0	0	0	0	0	0	0	0	1	0	0	0	0	0	0	0	0	0	0	0	0	0	0	Bacteria	Pseudomonadota	Gammaproteobacteria	Oceanospirillales	Oceanospirillaceae
1730	0	0	0	0	0	0	0	0	0	0	0	0	1	0	0	0	0	0	0	0	0	0	0	0	0	1	0	0	0	3	0	0	0	0	0	Bacteria	Pseudomonadota	Gammaproteobacteria	Oceanospirillales	Oceanospirillaceae
3465	0	0	0	0	0	0	0	0	0	0	0	0	0	1	0	0	0	0	0	0	0	0	0	0	0	0	0	0	1	0	0	0	0	0	0	Bacteria	Pseudomonadota	Gammaproteobacteria	Oceanospirillales	Oceanospirillaceae
1725	0	0	0	0	0	0	0	0	0	0	0	0	0	1	0	0	0	0	0	0	0	0	0	0	0	0	0	0	0	0	0	0	0	0	0	Bacteria	Pseudomonadota	Gammaproteobacteria	Oceanospirillales	Oceanospirillaceae
1744	0	0	0	0	0	0	0	0	0	0	0	0	0	0	0	0	0	0	0	0	0	0	0	0	0	1	1	0	0	0	0	0	0	0	0	Bacteria	Pseudomonadota	Gammaproteobacteria	Oceanospirillales	Oceanospirillaceae
5202	0	0	0	0	0	0	0	0	0	0	0	0	0	0	0	0	0	0	0	0	0	0	0	0	0	0	0	0	0	0	0	0	1	0	1	Bacteria	Pseudomonadota	Gammaproteobacteria	Oceanospirillales	Oceanospirillaceae
-1722	274	56	614	66	0	0	13	47	1	16	23	3	56	279	101	127	2	40	21	120	2005	150	426	62	41	393	535	15	70	109	18	35	1304	222	864	Bacteria	Pseudomonadota	Gammaproteobacteria	Oceanospirillales	Oceanospirillaceae
1742	27	2	12	1	0	0	0	4	0	20	11	3	2	7	6	9	0	1	2	15	45	9	29	1	2	7	29	6	21	4	2	6	14	17	96	Bacteria	Pseudomonadota	Gammaproteobacteria	Oceanospirillales	Oceanospirillales_incertae_sedis
3328	27	2	12	1	0	0	0	4	0	20	11	3	2	7	6	9	0	1	2	15	45	9	29	1	2	7	29	6	21	4	2	6	14	17	96	Bacteria	Pseudomonadota	Gammaproteobacteria	Oceanospirillales	Oceanospirillales_incertae_sedis
3494	26	1	13	0	0	0	0	0	0	0	11	0	16	0	0	20	0	0	0	10	289	3	60	0	0	14	42	1	8	3	2	0	40	8	154	Bacteria	Pseudomonadota	Gammaproteobacteria	Oceanospirillales	Kangiellaceae
3495	19	0	5	0	0	0	0	0	0	0	0	0	0	0	0	18	0	0	0	1	239	3	56	0	0	10	29	1	6	3	2	0	29	4	82	Bacteria	Pseudomonadota	Gammaproteobacteria	Oceanospirillales	Kangiellaceae
3381	7	0	8	0	0	0	0	0	0	0	11	0	13	0	0	2	0	0	0	9	49	0	4	0	0	4	13	0	2	0	0	0	11	4	72	Bacteria	Pseudomonadota	Gammaproteobacteria	Oceanospirillales	Kangiellaceae
1698	0	1	0	0	0	0	0	0	0	0	0	0	3	0	0	0	0	0	0	0	1	0	0	0	0	0	0	0	0	0	0	0	0	0	0	Bacteria	Pseudomonadota	Gammaproteobacteria	Oceanospirillales	Kangiellaceae
1695	91	1	27	9	3	1	0	0	0	2	0	0	1	189	2	208	0	2	22	66	32	10	150	8	6	52	64	0	14	21	17	5	193	66	572	Bacteria	Pseudomonadota	Gammaproteobacteria	Oceanospirillales	Alcanivoracaceae
4214	89	1	27	9	3	1	0	0	0	2	0	0	0	189	1	203	0	0	22	65	29	8	149	7	6	47	46	0	12	21	17	5	193	66	571	Bacteria	Pseudomonadota	Gammaproteobacteria	Oceanospirillales	Alcanivoracaceae
5498	1	0	0	0	0	0	0	0	0	0	0	0	0	0	1	1	0	2	0	1	2	2	1	1	0	0	0	0	0	0	0	0	0	0	0	Bacteria	Pseudomonadota	Gammaproteobacteria	Oceanospirillales	Alcanivoracaceae
1696	1	0	0	0	0	0	0	0	0	0	0	0	1	0	0	4	0	0	0	0	1	0	0	0	0	4	17	0	2	0	0	0	0	0	1	Bacteria	Pseudomonadota	Gammaproteobacteria	Oceanospirillales	Alcanivoracaceae
5118	5	0	15	0	0	0	0	0	0	0	0	0	0	9	0	4	0	0	0	9	29	1	22	0	0	5	8	1	3	0	1	0	10	2	114	Bacteria	Pseudomonadota	Gammaproteobacteria	Oceanospirillales	Aestuariirhabdaceae
5119	5	0	15	0	0	0	0	0	0	0	0	0	0	9	0	4	0	0	0	9	29	1	22	0	0	5	8	1	3	0	1	0	10	2	114	Bacteria	Pseudomonadota	Gammaproteobacteria	Oceanospirillales	Aestuariirhabdaceae
5203	10	0	2	1	0	0	0	0	0	1	0	0	3	29	4	11	0	0	0	3	35	1	15	1	0	1	15	2	8	0	1	0	6	2	132	Bacteria	Pseudomonadota	Gammaproteobacteria	Oceanospirillales	Gynuellaceae
3364	10	0	2	1	0	0	0	0	0	1	0	0	3	29	4	11	0	0	0	3	35	1	15	1	0	1	15	2	8	0	1	0	6	2	132	Bacteria	Pseudomonadota	Gammaproteobacteria	Oceanospirillales	Gynuellaceae
1738	14	0	3	0	0	0	0	2	0	1	5	1	1	14	0	41	0	0	0	90	76	5	48	1	2	9	50	4	8	54	39	5	27	8	21	Bacteria	Pseudomonadota	Gammaproteobacteria	Oceanospirillales	Oleiphilaceae
1739	14	0	3	0	0	0	0	2	0	1	5	1	1	14	0	41	0	0	0	90	76	5	48	1	2	9	50	4	8	54	39	5	27	8	21	Bacteria	Pseudomonadota	Gammaproteobacteria	Oceanospirillales	Oleiphilaceae
5116	19	0	14	0	0	0	0	0	0	0	0	0	0	0	0	2	0	0	0	1	37	3	4	0	0	2	16	1	5	0	0	0	17	4	90	Bacteria	Pseudomonadota	Gammaproteobacteria	Oceanospirillales	Zooshikellaceae
5117	16	0	3	0	0	0	0	0	0	0	0	0	0	0	0	0	0	0	0	1	33	3	0	0	0	2	12	0	4	0	0	0	17	0	90	Bacteria	Pseudomonadota	Gammaproteobacteria	Oceanospirillales	Zooshikellaceae
1704	3	0	11	0	0	0	0	0	0	0	0	0	0	0	0	2	0	0	0	0	4	0	4	0	0	0	4	1	1	0	0	0	0	4	0	Bacteria	Pseudomonadota	Gammaproteobacteria	Oceanospirillales	Zooshikellaceae
1740	1	0	0	0	0	0	0	0	0	0	0	0	0	0	0	31	0	0	0	0	0	0	0	0	0	1	1	0	0	0	0	0	0	0	4	Bacteria	Pseudomonadota	Gammaproteobacteria	Oceanospirillales	Saccharospirillaceae
5136	1	0	0	0	0	0	0	0	0	0	0	0	0	0	0	0	0	0	0	0	0	0	0	0	0	1	1	0	0	0	0	0	0	0	4	Bacteria	Pseudomonadota	Gammaproteobacteria	Oceanospirillales	Saccharospirillaceae
1741	0	0	0	0	0	0	0	0	0	0	0	0	0	0	0	31	0	0	0	0	0	0	0	0	0	0	0	0	0	0	0	0	0	0	0	Bacteria	Pseudomonadota	Gammaproteobacteria	Oceanospirillales	Saccharospirillaceae
1705	3	0	1	0	3	0	0	5	0	0	0	0	2	9	5	1	0	0	0	1	8	0	5	0	0	4	0	0	0	5	0	0	1	0	1	Bacteria	Pseudomonadota	Gammaproteobacteria	Oceanospirillales	Halomonadaceae
3462	3	0	0	0	0	0	0	0	0	0	0	0	0	1	0	1	0	0	0	0	0	0	0	0	0	1	0	0	0	0	0	0	0	0	0	Bacteria	Pseudomonadota	Gammaproteobacteria	Oceanospirillales	Halomonadaceae
1707	0	0	0	0	3	0	0	0	0	0	0	0	0	0	0	0	0	0	0	0	0	0	0	0	0	0	0	0	0	0	0	0	0	0	0	Bacteria	Pseudomonadota	Gammaproteobacteria	Oceanospirillales	Halomonadaceae
1714	0	0	0	0	0	0	0	5	0	0	0	0	0	0	0	0	0	0	0	0	1	0	0	0	0	1	0	0	0	0	0	0	0	0	0	Bacteria	Pseudomonadota	Gammaproteobacteria	Oceanospirillales	Halomonadaceae
1715	0	0	0	0	0	0	0	0	0	0	0	0	2	4	5	0	0	0	0	0	1	0	3	0	0	0	0	0	0	0	0	0	0	0	0	Bacteria	Pseudomonadota	Gammaproteobacteria	Oceanospirillales	Halomonadaceae
1716	0	0	0	0	0	0	0	0	0	0	0	0	0	1	0	0	0	0	0	0	0	0	1	0	0	1	0	0	0	3	0	0	0	0	0	Bacteria	Pseudomonadota	Gammaproteobacteria	Oceanospirillales	Halomonadaceae
1712	0	0	0	0	0	0	0	0	0	0	0	0	0	1	0	0	0	0	0	0	0	0	0	0	0	0	0	0	0	0	0	0	0	0	1	Bacteria	Pseudomonadota	Gammaproteobacteria	Oceanospirillales	Halomonadaceae
1699	3	0	2	3	0	0	0	0	0	0	11	0	0	10	0	13	0	0	0	7	157	3	44	0	0	21	22	0	1	0	20	0	59	17	132	Bacteria	Pseudomonadota	Gammaproteobacteria	Oceanospirillales	Hahellaceae
1701	3	0	2	3	0	0	0	0	0	0	11	0	0	10	0	12	0	0	0	6	155	3	43	0	0	21	22	0	1	0	12	0	59	17	129	Bacteria	Pseudomonadota	Gammaproteobacteria	Oceanospirillales	Hahellaceae
5123	0	0	0	0	0	0	0	0	0	0	0	0	0	0	0	0	0	0	0	1	2	0	0	0	0	0	0	0	0	0	8	0	0	0	3	Bacteria	Pseudomonadota	Gammaproteobacteria	Oceanospirillales	Hahellaceae
5126	1	0	3	0	0	0	0	0	0	0	0	0	0	0	0	3	0	1	0	1	4	0	2	0	0	0	0	0	2	1	0	0	3	0	2	Bacteria	Pseudomonadota	Gammaproteobacteria	Oceanospirillales	Natronospirillaceae
5127	1	0	1	0	0	0	0	0	0	0	0	0	0	0	0	1	0	1	0	0	2	0	1	0	0	0	0	0	0	0	0	0	0	0	2	Bacteria	Pseudomonadota	Gammaproteobacteria	Oceanospirillales	Natronospirillaceae
3387	0	0	1	0	0	0	0	0	0	0	0	0	0	0	0	1	0	0	0	1	1	0	0	0	0	0	0	0	0	0	0	0	2	0	0	Bacteria	Pseudomonadota	Gammaproteobacteria	Oceanospirillales	Natronospirillaceae
4290	1	0	0	0	0	0	0	0	0	0	0	0	0	0	0	0	0	0	0	0	1	0	1	0	0	0	0	0	0	0	0	0	0	0	0	Bacteria	Pseudomonadota	Gammaproteobacteria	Oceanospirillales	Endozoicomonadaceae
1700	1	0	0	0	0	0	0	0	0	0	0	0	0	0	0	0	0	0	0	0	0	0	0	0	0	0	0	0	0	0	0	0	0	0	0	Bacteria	Pseudomonadota	Gammaproteobacteria	Oceanospirillales	Endozoicomonadaceae
1703	0	0	0	0	0	0	0	0	0	0	0	0	0	0	0	0	0	0	0	0	1	0	1	0	0	0	0	0	0	0	0	0	0	0	0	Bacteria	Pseudomonadota	Gammaproteobacteria	Oceanospirillales	Endozoicomonadaceae
5120	0	1	8	3	0	0	0	0	0	3	2	1	1	5	1	2	0	0	3	0	22	1	3	0	0	13	4	0	0	3	1	0	21	0	3	Bacteria	Pseudomonadota	Gammaproteobacteria	Oceanospirillales	Balneatricaceae
5121	0	1	7	3	0	0	0	0	0	0	2	0	1	5	1	1	0	0	0	0	16	0	3	0	0	13	2	0	0	2	0	0	21	0	3	Bacteria	Pseudomonadota	Gammaproteobacteria	Oceanospirillales	Balneatricaceae
1723	0	0	1	0	0	0	0	0	0	3	0	1	0	0	0	1	0	0	3	0	0	0	0	0	0	0	0	0	0	0	1	0	0	0	0	Bacteria	Pseudomonadota	Gammaproteobacteria	Oceanospirillales	Balneatricaceae
-5127	0	0	1	0	0	0	0	0	0	0	0	0	0	0	0	1	0	0	0	0	1	0	1	0	0	0	0	0	2	1	0	0	1	0	0	Bacteria	Pseudomonadota	Gammaproteobacteria	Oceanospirillales	Natronospirillaceae
-1706	0	0	1	0	0	0	0	0	0	0	0	0	0	2	0	0	0	0	0	1	6	0	1	0	0	1	0	0	0	2	0	0	1	0	0	Bacteria	Pseudomonadota	Gammaproteobacteria	Oceanospirillales	Halomonadaceae
-1700	0	0	0	0	0	0	0	0	0	0	0	0	0	0	0	1	0	0	0	0	0	0	1	0	0	0	0	0	0	0	0	0	0	0	0	Bacteria	Pseudomonadota	Gammaproteobacteria	Oceanospirillales	Hahellaceae
-5121	0	0	0	0	0	0	0	0	0	0	0	0	0	0	0	0	0	0	0	0	6	1	0	0	0	0	2	0	0	1	0	0	0	0	0	Bacteria	Pseudomonadota	Gammaproteobacteria	Oceanospirillales	Balneatricaceae
-1696	0	0	0	0	0	0	0	0	0	0	0	0	0	0	0	0	0	0	0	0	0	0	0	0	0	1	1	0	0	0	0	0	0	0	0	Bacteria	Pseudomonadota	Gammaproteobacteria	Oceanospirillales	Alcanivoracaceae
1679	170	371	1129	23	22	114	257	157	41	718	618	324	165	473	196	469	207	938	605	408	777	402	326	1070	549	448	867	140	542	650	325	449	601	230	459	Bacteria	Pseudomonadota	Gammaproteobacteria	Methylococcales
1682	170	371	1129	23	22	114	257	157	41	718	618	324	165	473	196	469	207	938	605	408	777	402	326	1070	549	448	867	140	542	650	325	449	601	230	459	Bacteria	Pseudomonadota	Gammaproteobacteria	Methylococcales	Methylococcaceae
5100	46	37	156	5	4	8	39	55	0	231	132	77	37	35	52	97	1	148	61	74	87	146	28	130	67	59	116	22	71	76	66	64	95	49	58	Bacteria	Pseudomonadota	Gammaproteobacteria	Methylococcales	Methylococcaceae
3408	12	98	37	1	12	73	64	0	36	75	153	75	3	28	8	32	165	291	436	12	9	13	15	397	194	158	252	39	174	278	51	135	5	5	42	Bacteria	Pseudomonadota	Gammaproteobacteria	Methylococcales	Methylococcaceae
2860	4	15	337	1	1	3	8	4	0	38	27	3	3	3	15	12	0	82	24	36	27	20	7	97	32	38	41	10	45	15	41	40	31	18	19	Bacteria	Pseudomonadota	Gammaproteobacteria	Methylococcales	Methylococcaceae
5102	6	0	16	3	0	1	1	1	0	1	1	15	4	127	34	13	5	12	3	11	33	10	9	20	21	5	10	0	5	1	4	7	9	3	18	Bacteria	Pseudomonadota	Gammaproteobacteria	Methylococcales	Methylococcaceae
1689	1	0	11	0	0	0	0	0	0	3	4	0	0	18	14	1	0	14	0	6	1	0	0	29	4	8	10	5	6	8	8	1	4	0	4	Bacteria	Pseudomonadota	Gammaproteobacteria	Methylococcales	Methylococcaceae
2915	1	1	1	0	2	0	0	0	0	3	1	0	0	3	0	1	0	1	1	3	15	4	11	1	1	2	1	1	1	2	0	1	1	5	9	Bacteria	Pseudomonadota	Gammaproteobacteria	Methylococcales	Methylococcaceae
3496	1	0	36	0	0	0	0	0	1	0	1	2	0	1	4	4	16	15	1	2	5	1	2	22	17	5	5	0	11	13	2	7	0	2	3	Bacteria	Pseudomonadota	Gammaproteobacteria	Methylococcales	Methylococcaceae
3374	0	1	13	0	0	2	0	0	0	1	2	0	0	0	0	0	0	5	3	0	0	0	0	3	3	2	1	0	3	2	0	1	0	0	0	Bacteria	Pseudomonadota	Gammaproteobacteria	Methylococcales	Methylococcaceae
1691	0	0	1	0	0	0	0	0	0	0	0	0	2	1	0	0	0	0	0	0	1	0	0	0	0	1	1	0	0	0	0	0	1	0	0	Bacteria	Pseudomonadota	Gammaproteobacteria	Methylococcales	Methylococcaceae
1688	0	0	0	0	0	0	20	0	0	0	0	18	0	0	0	1	0	0	2	0	0	0	0	0	0	0	0	0	0	3	3	2	0	0	0	Bacteria	Pseudomonadota	Gammaproteobacteria	Methylococcales	Methylococcaceae
3460	0	0	0	0	0	0	0	0	0	1	0	0	0	0	0	0	0	0	0	0	0	0	0	0	0	0	0	0	0	0	0	0	0	0	0	Bacteria	Pseudomonadota	Gammaproteobacteria	Methylococcales	Methylococcaceae
5101	0	0	0	0	0	0	0	0	0	0	1	2	0	1	0	0	0	0	0	1	1	0	0	2	8	2	1	0	0	7	3	0	0	0	0	Bacteria	Pseudomonadota	Gammaproteobacteria	Methylococcales	Methylococcaceae
1690	0	0	0	0	0	0	0	0	0	0	0	0	0	0	0	0	0	0	0	1	0	0	0	1	0	0	0	0	0	1	0	0	0	0	0	Bacteria	Pseudomonadota	Gammaproteobacteria	Methylococcales	Methylococcaceae
1683	0	0	0	0	0	0	0	0	0	0	0	0	0	0	0	0	0	0	0	0	0	0	0	1	9	0	0	0	0	0	0	0	0	0	0	Bacteria	Pseudomonadota	Gammaproteobacteria	Methylococcales	Methylococcaceae
1684	0	0	0	0	0	0	0	0	0	0	0	0	0	0	0	0	0	0	0	0	0	0	0	0	1	0	1	0	1	0	0	0	0	0	0	Bacteria	Pseudomonadota	Gammaproteobacteria	Methylococcales	Methylococcaceae
1687	0	0	0	0	0	0	0	0	0	0	0	0	0	0	0	0	0	0	0	0	0	0	0	0	1	0	0	0	0	0	0	0	0	0	0	Bacteria	Pseudomonadota	Gammaproteobacteria	Methylococcales	Methylococcaceae
-1683	99	219	521	13	3	27	125	97	4	365	296	132	116	256	69	308	20	370	74	262	598	208	254	367	191	168	428	63	225	244	147	191	455	148	306	Bacteria	Pseudomonadota	Gammaproteobacteria	Methylococcales	Methylococcaceae
1668	533	434	399	47	23	47	147	151	58	818	359	355	137	1564	336	170	77	542	454	443	1252	335	655	618	389	240	862	115	660	596	249	335	810	478	1425	Bacteria	Pseudomonadota	Gammaproteobacteria	Legionellales
1669	533	434	399	47	16	47	147	151	58	818	359	355	137	1558	335	169	77	542	441	436	1249	335	655	612	381	240	861	114	660	580	245	335	807	478	1425	Bacteria	Pseudomonadota	Gammaproteobacteria	Legionellales	Coxiellaceae
1671	473	391	367	45	13	40	53	114	7	734	306	144	120	1225	301	156	1	379	351	346	1144	306	567	390	219	171	648	90	522	413	184	251	760	420	1296	Bacteria	Pseudomonadota	Gammaproteobacteria	Legionellales	Coxiellaceae
1670	18	0	10	0	0	1	0	0	0	18	0	0	1	123	3	2	0	1	18	10	8	11	17	25	16	10	16	0	8	22	22	2	3	5	21	Bacteria	Pseudomonadota	Gammaproteobacteria	Legionellales	Coxiellaceae
2938	1	8	3	0	2	2	66	14	45	8	25	172	2	55	7	4	26	102	35	36	14	4	26	87	76	36	94	15	74	59	18	41	7	15	39	Bacteria	Pseudomonadota	Gammaproteobacteria	Legionellales	Coxiellaceae
-1670	41	35	19	2	1	4	28	23	6	58	28	39	14	155	24	7	50	60	37	44	83	14	45	110	70	23	103	9	56	86	21	41	37	38	69	Bacteria	Pseudomonadota	Gammaproteobacteria	Legionellales	Coxiellaceae
1672	0	0	0	0	7	0	0	0	0	0	0	0	0	6	1	1	0	0	12	7	3	0	0	6	8	0	1	1	0	16	3	0	2	0	0	Bacteria	Pseudomonadota	Gammaproteobacteria	Legionellales	Legionellaceae
1674	0	0	0	0	7	0	0	0	0	0	0	0	0	6	1	1	0	0	12	7	3	0	0	6	8	0	1	1	0	16	3	0	2	0	0	Bacteria	Pseudomonadota	Gammaproteobacteria	Legionellales	Legionellaceae
1856	717	658	640	23	9	143	90	385	23	1693	1144	253	229	4350	489	693	204	819	777	2334	2262	711	1258	1570	833	489	1413	158	834	895	674	580	840	700	1106	Bacteria	Pseudomonadota	Gammaproteobacteria	Gammaproteobacteria_incertae_sedis
2943	222	11	34	4	1	0	0	24	8	3	64	45	39	313	12	183	197	71	8	601	292	128	322	105	134	39	125	22	110	72	91	49	208	63	308	Bacteria	Pseudomonadota	Gammaproteobacteria	Gammaproteobacteria_incertae_sedis
3391	120	72	54	2	1	31	25	54	1	232	139	36	5	6	47	62	1	155	218	111	327	59	28	139	83	49	112	30	61	179	23	55	33	85	88	Bacteria	Pseudomonadota	Gammaproteobacteria	Gammaproteobacteria_incertae_sedis
1873	172	210	435	16	3	28	33	149	9	506	342	55	129	137	186	177	1	185	95	361	848	259	563	221	109	159	637	44	305	190	101	168	325	271	261	Bacteria	Pseudomonadota	Gammaproteobacteria	Gammaproteobacteria_incertae_sedis
1864	14	0	6	0	1	6	0	0	0	0	0	0	0	0	0	27	0	0	98	2	12	3	28	0	0	1	5	0	2	0	0	3	7	4	21	Bacteria	Pseudomonadota	Gammaproteobacteria	Gammaproteobacteria_incertae_sedis
5096	75	229	28	0	1	28	20	122	0	671	414	64	22	13	86	163	5	290	194	1087	157	114	154	299	142	149	291	42	235	308	255	237	176	193	113	Bacteria	Pseudomonadota	Gammaproteobacteria	Gammaproteobacteria_incertae_sedis
1869	8	0	0	0	0	0	0	3	0	2	1	1	2	1	2	6	0	6	0	5	23	4	2	1	1	2	0	0	9	1	0	3	2	0	4	Bacteria	Pseudomonadota	Gammaproteobacteria	Gammaproteobacteria_incertae_sedis
3536	8	41	1	0	0	41	0	4	0	7	6	1	9	3802	14	3	0	1	0	9	288	42	22	669	293	23	12	0	8	51	136	6	15	1	172	Bacteria	Pseudomonadota	Gammaproteobacteria	Gammaproteobacteria_incertae_sedis
3057	1	0	1	0	0	0	0	1	0	1	1	0	1	0	0	0	0	2	0	1	4	3	11	3	0	1	0	0	0	1	0	0	2	4	5	Bacteria	Pseudomonadota	Gammaproteobacteria	Gammaproteobacteria_incertae_sedis
1862	0	0	1	0	0	0	0	0	0	0	0	0	1	23	0	1	0	0	0	0	2	0	1	0	0	0	3	0	0	0	0	0	0	0	0	Bacteria	Pseudomonadota	Gammaproteobacteria	Gammaproteobacteria_incertae_sedis
1857	0	0	0	0	0	0	0	0	0	0	0	12	0	0	0	0	0	0	0	0	0	0	0	0	0	5	0	0	0	0	0	0	0	0	0	Bacteria	Pseudomonadota	Gammaproteobacteria	Gammaproteobacteria_incertae_sedis
3526	204	278	139	3	5	66	91	125	27	480	217	505	470	4999	283	164	906	308	503	301	309	249	288	1171	1560	185	327	67	227	606	644	170	251	153	810	Bacteria	Pseudomonadota	Gammaproteobacteria	Xanthomonadales
3527	176	232	92	3	5	63	34	107	17	433	183	456	180	1092	233	77	816	268	336	253	210	198	211	363	222	135	253	58	201	366	228	138	195	124	694	Bacteria	Pseudomonadota	Gammaproteobacteria	Xanthomonadales	Xanthomonadaceae
1851	102	94	33	1	1	31	3	45	0	144	70	86	96	305	129	4	130	14	48	104	66	87	94	59	46	17	66	5	55	40	31	26	94	64	400	Bacteria	Pseudomonadota	Gammaproteobacteria	Xanthomonadales	Xanthomonadaceae
5097	13	55	18	0	1	20	9	18	4	51	26	143	26	104	26	11	153	11	89	38	30	28	20	18	8	20	21	2	15	20	15	5	24	15	69	Bacteria	Pseudomonadota	Gammaproteobacteria	Xanthomonadales	Xanthomonadaceae
3003	1	0	0	0	0	0	0	0	0	0	0	0	0	21	0	0	0	0	0	4	1	0	0	3	3	0	0	0	0	0	27	0	0	0	0	Bacteria	Pseudomonadota	Gammaproteobacteria	Xanthomonadales	Xanthomonadaceae
3050	2	4	2	0	0	1	0	0	0	82	4	17	1	96	4	23	5	26	7	12	9	7	19	35	16	18	13	2	7	40	52	12	3	6	20	Bacteria	Pseudomonadota	Gammaproteobacteria	Xanthomonadales	Xanthomonadaceae
1836	0	2	0	0	0	0	0	0	0	1	3	8	0	0	0	1	0	0	0	0	0	0	0	1	1	0	2	0	1	7	10	0	0	0	1	Bacteria	Pseudomonadota	Gammaproteobacteria	Xanthomonadales	Xanthomonadaceae
1844	0	6	0	0	0	0	0	9	0	7	0	34	0	2	0	0	73	0	0	0	0	1	0	0	0	0	1	0	1	1	0	0	0	0	0	Bacteria	Pseudomonadota	Gammaproteobacteria	Xanthomonadales	Xanthomonadaceae
1852	0	0	1	0	0	0	12	0	0	0	0	9	0	7	0	3	76	0	42	0	0	0	0	0	0	2	0	0	0	2	2	0	0	2	0	Bacteria	Pseudomonadota	Gammaproteobacteria	Xanthomonadales	Xanthomonadaceae
4152	0	0	1	0	0	0	0	0	0	0	0	0	0	8	1	12	129	0	38	0	7	1	5	0	0	2	0	1	1	4	7	2	0	1	6	Bacteria	Pseudomonadota	Gammaproteobacteria	Xanthomonadales	Xanthomonadaceae
3369	0	0	0	0	1	0	0	0	1	10	29	0	0	10	2	0	0	121	0	13	3	1	0	105	49	19	71	26	64	105	12	42	4	0	9	Bacteria	Pseudomonadota	Gammaproteobacteria	Xanthomonadales	Xanthomonadaceae
3532	0	0	0	0	0	0	0	0	0	0	0	1	4	102	0	0	0	0	0	0	0	0	0	0	1	0	0	0	0	5	1	0	0	0	1	Bacteria	Pseudomonadota	Gammaproteobacteria	Xanthomonadales	Xanthomonadaceae
1847	0	0	0	0	0	0	0	0	0	0	0	0	0	10	0	0	0	0	2	0	0	0	0	0	0	10	0	1	0	0	0	0	0	0	0	Bacteria	Pseudomonadota	Gammaproteobacteria	Xanthomonadales	Xanthomonadaceae
4153	0	0	0	0	0	0	0	0	0	0	0	0	0	3	0	0	0	0	0	0	0	0	1	6	1	0	0	0	0	0	1	0	0	0	0	Bacteria	Pseudomonadota	Gammaproteobacteria	Xanthomonadales	Xanthomonadaceae
1845	0	0	0	0	0	0	0	0	0	0	0	0	0	1	0	0	0	0	0	0	0	0	0	1	0	0	0	0	0	0	0	0	0	0	0	Bacteria	Pseudomonadota	Gammaproteobacteria	Xanthomonadales	Xanthomonadaceae
3051	0	0	0	0	0	0	0	0	0	0	0	0	0	3	0	0	0	0	1	0	0	0	0	1	1	0	0	0	0	1	0	0	0	0	0	Bacteria	Pseudomonadota	Gammaproteobacteria	Xanthomonadales	Xanthomonadaceae
1854	0	0	0	0	0	0	0	0	0	0	0	0	0	0	0	0	0	0	0	0	1	0	0	0	0	0	0	0	0	0	0	0	0	0	0	Bacteria	Pseudomonadota	Gammaproteobacteria	Xanthomonadales	Xanthomonadaceae
-3528	58	71	37	2	2	11	10	35	12	138	51	158	53	420	71	23	250	96	109	82	93	73	72	134	96	47	79	21	57	141	70	51	70	36	188	Bacteria	Pseudomonadota	Gammaproteobacteria	Xanthomonadales	Xanthomonadaceae
3528	16	22	28	0	0	2	54	13	5	20	29	24	280	3706	35	79	45	36	153	29	50	31	56	735	1293	30	55	7	17	215	404	26	41	12	70	Bacteria	Pseudomonadota	Gammaproteobacteria	Xanthomonadales	Rhodanobacteraceae
5099	1	0	0	0	0	0	0	1	0	1	1	0	1	4	1	0	1	3	0	0	0	0	0	1	0	0	1	0	1	4	0	4	0	0	1	Bacteria	Pseudomonadota	Gammaproteobacteria	Xanthomonadales	Rhodanobacteraceae
3370	1	0	5	0	0	0	0	0	0	2	0	1	255	1770	11	50	0	0	0	1	0	0	28	4	180	7	11	4	0	61	183	2	20	1	24	Bacteria	Pseudomonadota	Gammaproteobacteria	Xanthomonadales	Rhodanobacteraceae
3368	2	1	4	0	0	0	0	0	0	1	6	0	0	60	1	4	2	0	121	6	13	3	3	7	6	1	2	0	0	3	5	1	4	1	10	Bacteria	Pseudomonadota	Gammaproteobacteria	Xanthomonadales	Rhodanobacteraceae
1849	0	13	0	0	0	0	8	1	0	0	0	3	1	263	1	2	0	0	0	0	5	0	5	376	497	2	3	0	1	7	29	0	1	1	3	Bacteria	Pseudomonadota	Gammaproteobacteria	Xanthomonadales	Rhodanobacteraceae
1841	0	0	2	0	0	0	29	2	0	0	1	0	0	195	11	1	0	3	0	1	0	0	0	107	282	1	3	0	0	32	58	2	2	0	0	Bacteria	Pseudomonadota	Gammaproteobacteria	Xanthomonadales	Rhodanobacteraceae
1835	0	0	1	0	0	0	1	0	0	0	0	0	1	44	0	1	10	1	0	0	0	0	1	0	2	0	0	0	0	0	3	0	0	0	0	Bacteria	Pseudomonadota	Gammaproteobacteria	Xanthomonadales	Rhodanobacteraceae
5098	0	0	1	0	0	0	1	5	0	0	0	0	0	43	0	0	0	1	0	0	1	0	1	6	20	1	3	1	2	7	6	1	1	0	0	Bacteria	Pseudomonadota	Gammaproteobacteria	Xanthomonadales	Rhodanobacteraceae
1840	0	0	0	0	0	0	1	0	0	0	0	0	0	14	0	0	0	0	0	0	0	0	0	10	38	0	0	0	0	5	4	1	0	0	0	Bacteria	Pseudomonadota	Gammaproteobacteria	Xanthomonadales	Rhodanobacteraceae
1838	0	0	0	0	0	0	0	0	0	0	11	0	0	5	0	5	0	0	7	2	0	0	1	2	1	1	0	0	0	18	30	1	0	0	0	Bacteria	Pseudomonadota	Gammaproteobacteria	Xanthomonadales	Rhodanobacteraceae
1839	0	0	0	0	0	0	0	0	0	0	0	0	0	0	0	1	0	0	0	0	0	0	0	1	1	0	0	0	0	0	0	0	0	0	0	Bacteria	Pseudomonadota	Gammaproteobacteria	Xanthomonadales	Rhodanobacteraceae
-3529	12	8	15	0	0	2	14	4	5	16	10	20	22	1308	10	15	32	28	25	19	31	28	17	221	266	17	32	2	13	78	86	14	13	9	32	Bacteria	Pseudomonadota	Gammaproteobacteria	Xanthomonadales	Rhodanobacteraceae
1520	626	32	495	3	0	0	8	5	0	193	99	57	114	132	29	217	0	110	85	2104	691	206	725	198	73	124	227	31	126	257	136	163	523	158	1379	Bacteria	Pseudomonadota	Gammaproteobacteria	Alteromonadales
1539	261	4	73	0	0	0	7	0	0	0	28	34	7	1	0	34	0	3	0	73	269	38	262	6	3	10	34	6	31	13	58	13	33	63	649	Bacteria	Pseudomonadota	Gammaproteobacteria	Alteromonadales	Colwelliaceae
4224	120	1	24	0	0	0	3	0	0	0	9	15	6	1	0	19	0	1	0	36	121	8	123	3	0	8	9	5	19	1	31	1	11	33	240	Bacteria	Pseudomonadota	Gammaproteobacteria	Alteromonadales	Colwelliaceae
3353	109	2	32	0	0	0	3	0	0	0	15	16	1	0	0	12	0	2	0	26	106	27	113	2	2	2	18	1	12	11	21	7	16	20	333	Bacteria	Pseudomonadota	Gammaproteobacteria	Alteromonadales	Colwelliaceae
1521	240	2	149	3	0	0	0	1	0	148	9	1	98	121	28	132	0	1	83	108	240	135	220	110	9	35	72	11	26	68	35	11	200	39	228	Bacteria	Pseudomonadota	Gammaproteobacteria	Alteromonadales	Alteromonadaceae
1522	103	0	48	0	0	0	0	0	0	11	0	0	12	20	1	33	0	0	58	39	33	7	27	1	2	6	6	2	2	10	2	2	103	4	57	Bacteria	Pseudomonadota	Gammaproteobacteria	Alteromonadales	Alteromonadaceae
4198	8	1	6	0	0	0	0	0	0	1	0	0	0	0	0	0	0	1	0	1	3	4	0	2	1	2	1	1	1	8	0	2	1	1	21	Bacteria	Pseudomonadota	Gammaproteobacteria	Alteromonadales	Alteromonadaceae
2908	5	0	0	0	0	0	0	0	0	0	0	0	0	0	0	2	0	0	0	0	1	1	0	0	0	0	0	0	1	1	0	0	0	0	37	Bacteria	Pseudomonadota	Gammaproteobacteria	Alteromonadales	Alteromonadaceae
5073	3	0	0	0	0	0	0	0	0	0	0	0	0	0	0	0	0	0	0	0	2	0	0	0	0	0	0	0	1	0	0	0	0	0	0	Bacteria	Pseudomonadota	Gammaproteobacteria	Alteromonadales	Alteromonadaceae
3459	7	0	1	0	0	0	0	0	0	0	0	0	0	0	0	0	0	0	0	2	8	3	3	1	0	1	2	0	0	0	0	0	0	0	15	Bacteria	Pseudomonadota	Gammaproteobacteria	Alteromonadales	Alteromonadaceae
3491	14	0	5	0	0	0	0	0	0	0	0	0	1	0	0	1	0	0	0	1	15	0	10	0	0	0	11	1	2	22	10	2	9	0	4	Bacteria	Pseudomonadota	Gammaproteobacteria	Alteromonadales	Alteromonadaceae
5076	27	0	25	0	0	0	0	0	0	38	0	0	15	6	2	23	0	0	18	15	19	8	5	0	1	6	10	3	0	1	1	1	19	1	8	Bacteria	Pseudomonadota	Gammaproteobacteria	Alteromonadales	Alteromonadaceae
1531	1	0	0	0	0	0	0	0	0	0	2	0	4	0	0	0	0	0	0	0	0	0	2	0	0	1	1	0	0	0	0	0	0	0	0	Bacteria	Pseudomonadota	Gammaproteobacteria	Alteromonadales	Alteromonadaceae
1526	2	0	0	0	0	0	0	0	0	7	0	0	1	0	0	3	0	0	0	1	1	0	0	0	0	0	2	0	0	0	0	0	0	1	0	Bacteria	Pseudomonadota	Gammaproteobacteria	Alteromonadales	Alteromonadaceae
4240	2	0	0	0	0	0	0	0	0	0	0	0	0	0	0	0	0	0	0	0	0	0	0	0	0	1	0	0	0	0	0	0	3	0	0	Bacteria	Pseudomonadota	Gammaproteobacteria	Alteromonadales	Alteromonadaceae
4321	3	0	1	1	0	0	0	0	0	1	2	0	6	5	0	11	0	0	3	16	9	7	6	0	0	1	2	0	0	0	0	0	27	0	5	Bacteria	Pseudomonadota	Gammaproteobacteria	Alteromonadales	Alteromonadaceae
5072	1	0	0	0	0	0	0	0	0	0	0	0	0	0	7	0	0	0	0	0	0	0	0	0	0	0	0	0	0	0	0	0	0	0	0	Bacteria	Pseudomonadota	Gammaproteobacteria	Alteromonadales	Alteromonadaceae
4208	1	0	1	0	0	0	0	0	0	0	2	0	6	2	5	1	0	0	0	0	7	0	0	0	0	0	1	0	0	3	2	0	2	1	0	Bacteria	Pseudomonadota	Gammaproteobacteria	Alteromonadales	Alteromonadaceae
4234	0	1	2	1	0	0	0	0	0	0	0	0	3	16	0	11	0	0	0	7	23	1	69	22	1	2	5	1	2	0	3	0	3	11	8	Bacteria	Pseudomonadota	Gammaproteobacteria	Alteromonadales	Alteromonadaceae
5071	0	0	1	0	0	0	0	0	0	0	0	0	0	39	0	1	0	0	0	0	4	1	2	0	0	2	1	0	1	0	0	0	0	0	11	Bacteria	Pseudomonadota	Gammaproteobacteria	Alteromonadales	Alteromonadaceae
3458	0	0	7	0	0	0	0	0	0	3	0	0	0	0	0	0	0	0	0	0	3	4	4	0	0	0	0	1	0	0	0	0	0	0	1	Bacteria	Pseudomonadota	Gammaproteobacteria	Alteromonadales	Alteromonadaceae
5075	0	0	2	0	0	0	0	0	0	0	0	0	11	0	0	0	0	0	0	2	1	0	3	0	0	0	1	1	0	0	0	0	0	0	0	Bacteria	Pseudomonadota	Gammaproteobacteria	Alteromonadales	Alteromonadaceae
3468	0	0	1	0	0	0	0	0	0	0	2	0	5	0	0	1	0	0	0	0	5	0	0	4	0	0	1	0	0	1	1	0	0	0	0	Bacteria	Pseudomonadota	Gammaproteobacteria	Alteromonadales	Alteromonadaceae
3331	0	0	0	0	0	0	0	0	0	41	0	0	1	0	0	7	0	0	0	3	3	0	2	0	0	0	1	0	0	0	1	0	0	0	1	Bacteria	Pseudomonadota	Gammaproteobacteria	Alteromonadales	Alteromonadaceae
4082	0	0	0	0	0	0	0	0	0	0	1	0	0	0	0	0	0	0	0	0	1	0	0	0	0	0	0	0	0	0	0	0	0	0	1	Bacteria	Pseudomonadota	Gammaproteobacteria	Alteromonadales	Alteromonadaceae
1527	0	0	0	0	0	0	0	0	0	0	0	0	1	7	0	5	0	0	0	1	0	39	2	0	0	0	0	0	0	0	4	0	0	0	4	Bacteria	Pseudomonadota	Gammaproteobacteria	Alteromonadales	Alteromonadaceae
3031	0	0	0	0	0	0	0	0	0	0	0	0	0	0	0	1	0	0	0	0	0	0	0	0	0	0	0	0	0	0	0	0	0	0	0	Bacteria	Pseudomonadota	Gammaproteobacteria	Alteromonadales	Alteromonadaceae
5070	0	0	0	0	0	0	0	0	0	0	0	0	0	0	0	0	0	0	0	1	0	0	0	0	0	0	0	0	0	0	0	0	0	0	2	Bacteria	Pseudomonadota	Gammaproteobacteria	Alteromonadales	Alteromonadaceae
1523	0	0	0	0	0	0	0	0	0	0	0	0	0	0	0	0	0	0	0	1	0	0	0	0	0	0	0	0	0	0	0	0	0	0	1	Bacteria	Pseudomonadota	Gammaproteobacteria	Alteromonadales	Alteromonadaceae
5074	0	0	0	0	0	0	0	0	0	0	0	0	0	0	0	0	0	0	0	0	0	0	1	0	0	0	0	0	0	0	0	0	0	0	1	Bacteria	Pseudomonadota	Gammaproteobacteria	Alteromonadales	Alteromonadaceae
-1522	63	0	49	1	0	0	0	1	0	46	0	1	32	26	13	32	0	0	4	18	102	60	84	80	4	13	27	1	16	22	11	4	33	20	51	Bacteria	Pseudomonadota	Gammaproteobacteria	Alteromonadales	Alteromonadaceae
1559	7	22	10	0	0	0	0	0	0	0	0	0	1	0	0	9	0	1	0	270	6	2	8	1	0	0	3	0	0	8	3	9	57	0	200	Bacteria	Pseudomonadota	Gammaproteobacteria	Alteromonadales	Alteromonadales_incertae_sedis
2847	7	22	7	0	0	0	0	0	0	0	0	0	1	0	0	9	0	0	0	268	6	2	6	0	0	0	1	0	0	7	3	9	57	0	188	Bacteria	Pseudomonadota	Gammaproteobacteria	Alteromonadales	Alteromonadales_incertae_sedis
3456	0	0	0	0	0	0	0	0	0	0	0	0	0	0	0	0	0	1	0	2	0	0	2	1	0	0	0	0	0	0	0	0	0	0	11	Bacteria	Pseudomonadota	Gammaproteobacteria	Alteromonadales	Alteromonadales_incertae_sedis
-1540	32	1	17	0	0	0	1	0	0	0	4	3	0	0	0	3	0	0	0	11	42	3	26	1	1	0	7	0	0	1	6	5	6	10	76	Bacteria	Pseudomonadota	Gammaproteobacteria	Alteromonadales	Colwelliaceae
1542	6	0	2	0	0	0	0	2	0	22	18	8	0	0	0	0	0	0	0	4	0	1	95	0	0	0	1	0	1	0	0	1	0	21	21	Bacteria	Pseudomonadota	Gammaproteobacteria	Alteromonadales	Ferrimonadaceae
1543	6	0	2	0	0	0	0	2	0	22	18	7	0	0	0	0	0	0	0	4	0	1	95	0	0	0	1	0	1	0	0	1	0	20	21	Bacteria	Pseudomonadota	Gammaproteobacteria	Alteromonadales	Ferrimonadaceae
1551	34	0	26	0	0	0	0	0	0	0	5	3	6	5	0	7	0	9	0	1	21	1	19	3	2	10	29	5	17	7	3	3	8	2	21	Bacteria	Pseudomonadota	Gammaproteobacteria	Alteromonadales	Pseudoalteromonadaceae
1554	12	0	0	0	0	0	0	0	0	0	0	0	3	0	0	0	0	0	0	0	0	0	11	0	0	0	17	1	11	0	0	0	0	1	13	Bacteria	Pseudomonadota	Gammaproteobacteria	Alteromonadales	Pseudoalteromonadaceae
1553	7	0	3	0	0	0	0	0	0	0	0	0	2	1	0	0	0	0	0	0	2	0	0	0	0	0	1	0	0	0	1	0	2	0	1	Bacteria	Pseudomonadota	Gammaproteobacteria	Alteromonadales	Pseudoalteromonadaceae
5077	12	0	21	0	0	0	0	0	0	0	4	3	0	2	0	5	0	8	0	1	15	1	4	2	2	2	5	3	6	7	2	2	5	1	4	Bacteria	Pseudomonadota	Gammaproteobacteria	Alteromonadales	Pseudoalteromonadaceae
4355	0	0	0	0	0	0	0	0	0	0	0	0	0	1	0	0	0	0	0	0	0	0	0	0	0	6	0	0	0	0	0	0	0	0	0	Bacteria	Pseudomonadota	Gammaproteobacteria	Alteromonadales	Pseudoalteromonadaceae
-1552	3	0	2	0	0	0	0	0	0	0	1	0	1	1	0	2	0	1	0	0	4	0	4	1	0	2	6	1	0	0	0	1	1	0	3	Bacteria	Pseudomonadota	Gammaproteobacteria	Alteromonadales	Pseudoalteromonadaceae
1557	3	3	5	0	0	0	0	0	0	1	3	1	1	2	0	1	0	0	2	13	6	0	18	2	1	12	1	0	1	2	2	0	0	4	82	Bacteria	Pseudomonadota	Gammaproteobacteria	Alteromonadales	Shewanellaceae
3386	3	2	4	0	0	0	0	0	0	1	3	1	0	1	0	1	0	0	2	5	6	0	15	2	1	6	0	0	1	1	1	0	0	3	61	Bacteria	Pseudomonadota	Gammaproteobacteria	Alteromonadales	Shewanellaceae
1558	0	0	0	0	0	0	0	0	0	0	0	0	1	1	0	0	0	0	0	4	0	0	1	0	0	0	1	0	0	1	0	0	0	1	5	Bacteria	Pseudomonadota	Gammaproteobacteria	Alteromonadales	Shewanellaceae
-1558	0	1	1	0	0	0	0	0	0	0	0	0	0	0	0	0	0	0	0	4	0	0	2	0	0	6	0	0	0	0	1	0	0	0	16	Bacteria	Pseudomonadota	Gammaproteobacteria	Alteromonadales	Shewanellaceae
1555	0	0	69	0	0	0	0	0	0	0	3	0	0	0	0	8	0	45	0	1295	0	0	0	35	24	14	33	3	25	89	20	89	138	0	25	Bacteria	Pseudomonadota	Gammaproteobacteria	Alteromonadales	Psychromonadaceae
1556	0	0	69	0	0	0	0	0	0	0	3	0	0	0	0	0	0	45	0	0	0	0	0	35	23	12	33	3	18	54	6	29	0	0	19	Bacteria	Pseudomonadota	Gammaproteobacteria	Alteromonadales	Psychromonadaceae
4151	0	0	0	0	0	0	0	0	0	0	0	0	0	0	0	8	0	0	0	1295	0	0	0	0	1	2	0	0	7	35	14	60	138	0	6	Bacteria	Pseudomonadota	Gammaproteobacteria	Alteromonadales	Psychromonadaceae
-1560	0	0	3	0	0	0	0	0	0	0	0	0	0	0	0	0	0	0	0	0	0	0	0	0	0	0	2	0	0	1	0	0	0	0	1	Bacteria	Pseudomonadota	Gammaproteobacteria	Alteromonadales	Alteromonadales_incertae_sedis
3354	0	0	1	0	0	0	0	0	0	0	0	0	0	0	0	2	0	0	0	0	0	0	0	0	0	0	0	0	0	0	0	0	1	0	9	Bacteria	Pseudomonadota	Gammaproteobacteria	Alteromonadales	Echinimonas
1537	0	0	0	0	0	0	0	0	0	0	1	0	0	0	0	0	0	0	0	0	0	0	0	0	0	0	0	0	0	0	0	0	0	0	0	Bacteria	Pseudomonadota	Gammaproteobacteria	Alteromonadales	Celerinatantimonadaceae
1538	0	0	0	0	0	0	0	0	0	0	1	0	0	0	0	0	0	0	0	0	0	0	0	0	0	0	0	0	0	0	0	0	0	0	0	Bacteria	Pseudomonadota	Gammaproteobacteria	Alteromonadales	Celerinatantimonadaceae
-1543	0	0	0	0	0	0	0	0	0	0	0	1	0	0	0	0	0	0	0	0	0	0	0	0	0	0	0	0	0	0	0	0	0	1	0	Bacteria	Pseudomonadota	Gammaproteobacteria	Alteromonadales	Ferrimonadaceae
1548	0	0	0	0	0	0	0	0	0	0	0	0	0	0	0	0	0	0	0	0	2	0	1	0	0	0	0	0	0	0	0	0	0	0	5	Bacteria	Pseudomonadota	Gammaproteobacteria	Alteromonadales	Moritellaceae
1550	0	0	0	0	0	0	0	0	0	0	0	0	0	0	0	0	0	0	0	0	2	0	1	0	0	0	0	0	0	0	0	0	0	0	5	Bacteria	Pseudomonadota	Gammaproteobacteria	Alteromonadales	Moritellaceae
3472	988	237	1932	101	17	84	82	282	15	583	328	104	223	3125	331	568	1	750	268	2461	5212	779	2929	781	375	1106	2128	202	984	567	239	550	2844	921	5209	Bacteria	Pseudomonadota	Gammaproteobacteria	Cellvibrionales
3489	117	14	89	24	0	2	0	1	0	12	7	0	23	645	69	16	0	5	1	39	707	107	164	2	3	62	278	3	26	19	9	6	332	39	466	Bacteria	Pseudomonadota	Gammaproteobacteria	Cellvibrionales	Porticoccaceae
1868	117	14	89	24	0	2	0	1	0	12	7	0	23	645	69	16	0	5	1	39	707	107	164	2	3	62	278	3	26	19	9	6	332	39	466	Bacteria	Pseudomonadota	Gammaproteobacteria	Cellvibrionales	Porticoccaceae
3480	192	21	355	19	1	2	0	5	0	3	7	1	15	276	26	74	0	0	45	326	543	53	301	8	5	167	178	13	68	22	18	26	584	82	914	Bacteria	Pseudomonadota	Gammaproteobacteria	Cellvibrionales	Cellvibrionaceae
2839	13	4	42	1	1	0	0	1	0	2	0	0	0	39	5	0	0	0	0	6	26	12	23	0	1	25	3	0	4	0	0	0	60	9	72	Bacteria	Pseudomonadota	Gammaproteobacteria	Cellvibrionales	Cellvibrionaceae
3481	23	3	77	2	0	0	0	0	0	0	0	0	7	33	5	7	0	0	1	27	39	7	27	0	0	10	24	2	11	1	1	1	94	11	62	Bacteria	Pseudomonadota	Gammaproteobacteria	Cellvibrionales	Cellvibrionaceae
3484	9	2	4	1	0	0	0	0	0	0	0	0	0	5	0	7	0	0	0	5	38	1	24	0	0	7	13	0	4	0	1	1	27	6	118	Bacteria	Pseudomonadota	Gammaproteobacteria	Cellvibrionales	Cellvibrionaceae
3383	3	1	10	1	0	0	0	1	0	0	0	0	1	59	2	6	0	0	4	10	8	3	15	2	0	36	1	0	1	4	0	1	31	2	88	Bacteria	Pseudomonadota	Gammaproteobacteria	Cellvibrionales	Cellvibrionaceae
3487	4	0	3	0	0	0	0	0	0	0	0	0	0	0	0	2	0	0	0	0	33	0	23	0	0	0	5	1	0	0	1	0	7	4	49	Bacteria	Pseudomonadota	Gammaproteobacteria	Cellvibrionales	Cellvibrionaceae
3486	3	0	1	0	0	0	0	0	0	0	0	1	0	9	0	0	0	0	38	0	0	0	0	0	0	0	0	0	0	0	0	0	2	0	2	Bacteria	Pseudomonadota	Gammaproteobacteria	Cellvibrionales	Cellvibrionaceae
3483	2	0	3	0	0	0	0	0	0	0	0	0	0	0	0	0	0	0	0	1	1	0	4	1	0	1	1	0	7	1	0	0	4	2	4	Bacteria	Pseudomonadota	Gammaproteobacteria	Cellvibrionales	Cellvibrionaceae
3492	1	0	0	0	0	0	0	0	0	0	0	0	0	0	0	2	0	0	0	0	0	0	1	0	0	0	0	0	0	0	0	0	0	0	0	Bacteria	Pseudomonadota	Gammaproteobacteria	Cellvibrionales	Cellvibrionaceae
1861	1	0	0	0	0	0	0	0	0	0	0	0	0	0	0	0	0	0	0	3	4	0	0	0	0	0	0	0	0	0	0	0	0	0	7	Bacteria	Pseudomonadota	Gammaproteobacteria	Cellvibrionales	Cellvibrionaceae
1878	3	0	0	0	0	0	0	0	0	0	0	0	0	0	0	7	0	0	0	0	0	0	0	0	0	0	0	0	0	0	0	0	0	0	0	Bacteria	Pseudomonadota	Gammaproteobacteria	Cellvibrionales	Cellvibrionaceae
3485	2	1	3	0	0	0	0	0	0	0	0	0	0	0	0	0	0	0	0	0	5	0	0	0	0	0	0	0	0	0	0	0	0	0	1	Bacteria	Pseudomonadota	Gammaproteobacteria	Cellvibrionales	Cellvibrionaceae
5122	1	0	3	0	0	0	0	0	0	0	0	0	0	0	0	3	0	0	0	2	0	1	2	0	0	0	0	0	0	0	0	0	3	0	7	Bacteria	Pseudomonadota	Gammaproteobacteria	Cellvibrionales	Cellvibrionaceae
3482	0	0	1	0	0	0	0	0	0	0	0	0	0	2	0	1	0	0	0	1	3	0	0	0	0	2	0	0	0	0	0	0	0	0	0	Bacteria	Pseudomonadota	Gammaproteobacteria	Cellvibrionales	Cellvibrionaceae
3385	0	0	2	0	0	0	0	0	0	0	0	0	0	0	0	0	0	0	0	0	1	0	0	0	0	0	0	0	1	0	0	0	0	0	1	Bacteria	Pseudomonadota	Gammaproteobacteria	Cellvibrionales	Cellvibrionaceae
1870	0	0	1	0	0	0	0	0	0	0	0	0	0	0	0	1	0	0	0	152	0	0	2	0	0	5	0	0	1	0	10	14	17	0	8	Bacteria	Pseudomonadota	Gammaproteobacteria	Cellvibrionales	Cellvibrionaceae
1777	0	0	0	0	0	0	0	0	0	0	0	0	0	3	0	0	0	0	0	0	0	0	0	0	0	1	1	0	0	0	0	0	0	0	0	Bacteria	Pseudomonadota	Gammaproteobacteria	Cellvibrionales	Cellvibrionaceae
1560	0	0	0	0	0	0	0	0	0	0	0	0	0	0	0	0	0	0	0	0	0	0	11	0	0	0	0	0	0	0	0	0	0	3	7	Bacteria	Pseudomonadota	Gammaproteobacteria	Cellvibrionales	Cellvibrionaceae
1863	0	0	0	0	0	0	0	0	0	0	0	0	0	0	0	0	0	0	0	0	0	0	0	0	0	0	0	0	0	0	0	0	0	0	5	Bacteria	Pseudomonadota	Gammaproteobacteria	Cellvibrionales	Cellvibrionaceae
-3481	127	10	205	14	0	2	0	3	0	1	7	0	7	126	14	38	0	0	2	119	385	29	169	5	4	80	130	10	39	16	5	9	339	45	483	Bacteria	Pseudomonadota	Gammaproteobacteria	Cellvibrionales	Cellvibrionaceae
3473	375	149	1023	30	10	77	80	252	15	492	273	88	79	972	108	358	1	689	191	1733	2049	327	1554	705	330	684	1042	150	732	402	169	460	1133	571	2278	Bacteria	Pseudomonadota	Gammaproteobacteria	Cellvibrionales	Halieaceae
3478	33	8	51	0	0	6	12	39	4	86	51	6	5	13	4	34	0	87	14	186	43	29	134	90	46	39	64	11	71	81	24	49	88	35	151	Bacteria	Pseudomonadota	Gammaproteobacteria	Cellvibrionales	Halieaceae
3476	4	11	28	0	0	0	4	33	1	49	13	1	2	22	3	15	0	38	41	81	17	5	48	27	11	24	29	9	33	35	19	17	33	41	40	Bacteria	Pseudomonadota	Gammaproteobacteria	Cellvibrionales	Halieaceae
3352	40	23	147	4	1	10	6	41	6	54	39	6	9	90	17	30	0	65	24	162	233	48	195	49	31	74	90	17	75	34	14	45	131	61	247	Bacteria	Pseudomonadota	Gammaproteobacteria	Cellvibrionales	Halieaceae
3382	16	22	72	1	1	20	12	18	1	32	24	21	3	96	14	29	0	153	6	93	86	18	106	145	59	70	140	19	115	43	14	78	73	40	183	Bacteria	Pseudomonadota	Gammaproteobacteria	Cellvibrionales	Halieaceae
3479	1	0	5	0	0	1	0	5	0	18	7	0	0	0	0	0	0	1	0	0	1	0	1	6	1	1	1	0	4	0	0	1	3	1	0	Bacteria	Pseudomonadota	Gammaproteobacteria	Cellvibrionales	Halieaceae
5124	9	0	10	0	2	1	0	1	0	2	2	0	0	4	0	4	0	10	0	72	15	1	20	6	0	4	6	2	10	6	5	17	19	1	18	Bacteria	Pseudomonadota	Gammaproteobacteria	Cellvibrionales	Halieaceae
3477	5	1	7	1	0	1	0	0	0	0	0	0	3	1	2	10	0	6	0	58	19	3	16	3	5	8	13	2	12	6	0	5	9	6	43	Bacteria	Pseudomonadota	Gammaproteobacteria	Cellvibrionales	Halieaceae
5125	3	0	5	0	0	0	1	2	0	1	1	0	0	1	0	3	0	7	3	12	4	3	8	3	3	8	18	2	5	2	0	4	14	5	28	Bacteria	Pseudomonadota	Gammaproteobacteria	Cellvibrionales	Halieaceae
3474	1	0	8	0	4	2	0	0	0	0	0	0	0	3	0	1	0	2	0	1	11	1	34	0	1	4	3	0	1	2	1	2	14	8	63	Bacteria	Pseudomonadota	Gammaproteobacteria	Cellvibrionales	Halieaceae
3475	0	0	6	0	0	0	0	0	0	3	1	0	0	9	1	1	0	3	1	13	5	1	9	7	0	2	4	0	0	3	0	5	4	1	16	Bacteria	Pseudomonadota	Gammaproteobacteria	Cellvibrionales	Halieaceae
1529	0	0	1	0	0	0	0	0	0	0	0	0	0	0	0	0	0	0	0	2	0	0	0	0	0	1	0	0	0	0	2	0	0	0	0	Bacteria	Pseudomonadota	Gammaproteobacteria	Cellvibrionales	Halieaceae
2907	0	0	0	0	0	1	0	3	0	0	2	1	0	0	0	0	0	0	0	0	1	0	0	0	0	0	0	0	0	0	0	0	0	2	0	Bacteria	Pseudomonadota	Gammaproteobacteria	Cellvibrionales	Halieaceae
-3474	263	84	683	24	2	35	45	110	3	247	133	53	57	733	67	231	1	317	102	1053	1614	218	983	369	173	449	674	88	406	190	90	237	745	370	1489	Bacteria	Pseudomonadota	Gammaproteobacteria	Cellvibrionales	Halieaceae
3490	26	9	26	0	0	0	0	0	0	0	0	0	4	24	0	11	0	0	2	6	53	4	26	0	0	12	14	1	5	3	2	2	25	8	42	Bacteria	Pseudomonadota	Gammaproteobacteria	Cellvibrionales	Spongiibacteraceae
4272	18	9	15	0	0	0	0	0	0	0	0	0	0	18	0	10	0	0	2	5	17	2	15	0	0	6	11	1	3	0	0	2	19	7	26	Bacteria	Pseudomonadota	Gammaproteobacteria	Cellvibrionales	Spongiibacteraceae
3367	2	0	2	0	0	0	0	0	0	0	0	0	3	5	0	0	0	0	0	0	1	0	0	0	0	3	0	0	0	0	1	0	3	0	3	Bacteria	Pseudomonadota	Gammaproteobacteria	Cellvibrionales	Spongiibacteraceae
1786	1	0	2	0	0	0	0	0	0	0	0	0	0	0	0	0	0	0	0	0	9	0	2	0	0	1	0	0	1	0	0	0	0	0	4	Bacteria	Pseudomonadota	Gammaproteobacteria	Cellvibrionales	Spongiibacteraceae
4273	0	0	0	0	0	0	0	0	0	0	0	0	0	0	0	0	0	0	0	0	0	0	1	0	0	0	0	0	0	0	0	0	0	0	2	Bacteria	Pseudomonadota	Gammaproteobacteria	Cellvibrionales	Spongiibacteraceae
1872	0	0	0	0	0	0	0	0	0	0	0	0	0	0	0	0	0	0	0	0	0	0	1	0	0	0	0	0	0	1	0	0	0	0	0	Bacteria	Pseudomonadota	Gammaproteobacteria	Cellvibrionales	Spongiibacteraceae
3488	3	16	52	2	1	0	0	3	0	17	0	0	19	76	24	6	0	10	0	68	61	32	138	5	5	5	9	0	3	34	3	10	89	37	160	Bacteria	Pseudomonadota	Gammaproteobacteria	Cellvibrionales	Microbulbiferaceae
1534	3	16	52	2	1	0	0	3	0	17	0	0	19	76	24	6	0	10	0	68	61	32	138	5	5	5	9	0	3	34	3	10	89	37	160	Bacteria	Pseudomonadota	Gammaproteobacteria	Cellvibrionales	Microbulbiferaceae
-3491	5	0	7	0	0	0	0	0	0	0	0	0	1	1	0	1	0	0	0	1	26	2	7	0	0	2	3	0	1	2	1	0	3	1	7	Bacteria	Pseudomonadota	Gammaproteobacteria	Cellvibrionales	Spongiibacteraceae
3537	1171	13	1705	241	0	4	2	17	0	9	0	7	1435	1507	1956	12	1	2	2	21	4723	2816	2548	1325	651	407	2195	39	154	101	120	9	3409	574	2124	Bacteria	Pseudomonadota	Gammaproteobacteria	Acidiferrobacterales
3538	1171	13	1705	241	0	4	2	17	0	9	0	7	1435	1507	1956	12	1	2	2	21	4723	2816	2548	1325	651	407	2195	39	154	101	120	9	3409	574	2124	Bacteria	Pseudomonadota	Gammaproteobacteria	Acidiferrobacterales	Acidiferrobacteraceae
3539	167	0	271	28	0	0	0	3	0	1	0	1	119	214	321	4	1	1	0	2	1506	555	870	1203	597	169	536	7	41	29	50	0	415	188	587	Bacteria	Pseudomonadota	Gammaproteobacteria	Acidiferrobacterales	Acidiferrobacteraceae
3540	153	1	152	30	0	1	0	2	0	2	0	2	312	206	375	5	0	1	0	1	574	238	323	51	17	27	138	2	8	16	15	2	568	83	247	Bacteria	Pseudomonadota	Gammaproteobacteria	Acidiferrobacterales	Acidiferrobacteraceae
2913	0	0	1	0	0	0	0	0	0	0	0	0	1	7	0	0	0	0	0	0	1	0	0	0	1	0	2	0	1	0	1	0	2	0	0	Bacteria	Pseudomonadota	Gammaproteobacteria	Acidiferrobacterales	Acidiferrobacteraceae
-3539	851	12	1281	183	0	3	2	12	0	6	0	4	1003	1080	1260	3	0	0	2	18	2642	2023	1355	71	36	211	1519	30	104	56	54	7	2424	303	1290	Bacteria	Pseudomonadota	Gammaproteobacteria	Acidiferrobacterales	Acidiferrobacteraceae
1762	544	880	494	48	40	472	411	505	144	1523	440	1866	551	2737	1940	164	1125	1259	1237	786	1653	511	724	1603	787	988	2139	193	874	1003	304	637	921	403	2834	Bacteria	Pseudomonadota	Gammaproteobacteria	Pseudomonadales
1772	532	716	486	48	26	255	207	402	7	1173	298	1330	532	2702	1939	130	908	840	874	657	1622	503	701	1189	574	813	1824	140	670	713	217	478	895	396	2766	Bacteria	Pseudomonadota	Gammaproteobacteria	Pseudomonadales	Pseudomonadaceae
5133	325	402	239	13	6	117	58	181	6	527	193	463	357	1728	1253	80	208	340	256	421	951	313	429	531	234	205	1009	61	325	332	123	182	375	256	1740	Bacteria	Pseudomonadota	Gammaproteobacteria	Pseudomonadales	Pseudomonadaceae
1775	8	24	24	9	1	3	3	12	0	25	4	45	4	47	45	2	8	6	34	8	39	8	17	11	9	17	33	3	9	7	4	4	95	4	46	Bacteria	Pseudomonadota	Gammaproteobacteria	Pseudomonadales	Pseudomonadaceae
5131	23	92	45	8	14	83	106	123	0	358	12	540	22	112	63	21	457	232	438	59	103	29	34	245	127	266	228	30	110	146	27	126	132	8	106	Bacteria	Pseudomonadota	Gammaproteobacteria	Pseudomonadales	Pseudomonadaceae
1773	1	0	8	2	1	0	0	1	0	0	2	3	0	3	3	0	3	5	3	2	1	0	2	5	9	77	10	1	3	4	2	2	50	0	5	Bacteria	Pseudomonadota	Gammaproteobacteria	Pseudomonadales	Pseudomonadaceae
1781	2	2	3	1	0	0	0	1	0	2	0	4	1	9	6	1	0	2	0	1	2	2	3	6	2	2	8	0	5	1	0	3	2	4	25	Bacteria	Pseudomonadota	Gammaproteobacteria	Pseudomonadales	Pseudomonadaceae
1776	0	0	3	0	0	0	0	0	0	0	0	0	0	0	0	0	0	0	0	0	0	0	0	0	0	3	2	0	0	0	0	0	9	0	0	Bacteria	Pseudomonadota	Gammaproteobacteria	Pseudomonadales	Pseudomonadaceae
5132	0	0	0	0	0	0	0	0	0	0	0	0	0	1	0	0	3	5	0	1	0	0	0	1	2	0	2	0	1	0	0	2	0	0	0	Bacteria	Pseudomonadota	Gammaproteobacteria	Pseudomonadales	Pseudomonadaceae
3380	0	0	0	0	0	0	0	0	0	0	0	0	0	0	0	0	0	0	0	0	0	0	0	0	0	0	0	0	0	3	2	0	0	0	0	Bacteria	Pseudomonadota	Gammaproteobacteria	Pseudomonadales	Pseudomonadaceae
-1773	173	196	164	15	4	52	40	84	1	261	87	275	148	802	569	26	229	250	143	165	526	151	216	390	191	243	532	45	217	220	59	159	232	124	844	Bacteria	Pseudomonadota	Gammaproteobacteria	Pseudomonadales	Pseudomonadaceae
1763	10	164	8	0	14	217	204	103	137	350	142	536	19	25	1	34	217	419	362	129	28	7	20	413	208	167	314	53	204	290	87	159	26	6	67	Bacteria	Pseudomonadota	Gammaproteobacteria	Pseudomonadales	Moraxellaceae
5105	9	115	6	0	9	203	140	92	93	257	51	416	13	17	1	27	120	329	311	104	18	4	16	336	171	138	246	41	151	237	69	133	23	6	52	Bacteria	Pseudomonadota	Gammaproteobacteria	Pseudomonadales	Moraxellaceae
1764	1	7	0	0	0	6	14	0	2	16	8	29	1	0	0	1	20	20	23	5	0	1	1	20	9	4	9	2	11	13	1	2	1	0	3	Bacteria	Pseudomonadota	Gammaproteobacteria	Pseudomonadales	Moraxellaceae
3375	0	22	1	0	0	0	0	0	24	6	4	20	0	0	0	1	44	0	0	4	6	1	0	0	0	0	6	0	1	6	0	0	1	0	0	Bacteria	Pseudomonadota	Gammaproteobacteria	Pseudomonadales	Moraxellaceae
1768	0	7	0	0	0	0	0	0	5	3	2	0	0	0	0	0	3	0	0	2	0	0	0	0	0	0	3	0	0	0	0	0	0	0	0	Bacteria	Pseudomonadota	Gammaproteobacteria	Pseudomonadales	Moraxellaceae
4080	0	1	0	0	0	0	0	0	3	2	1	1	0	0	0	1	1	13	0	1	0	0	0	6	1	3	7	0	9	0	6	1	0	0	0	Bacteria	Pseudomonadota	Gammaproteobacteria	Pseudomonadales	Moraxellaceae
3534	0	0	0	0	5	0	1	9	2	50	32	0	3	6	0	0	0	22	0	6	1	0	0	13	6	5	20	3	11	16	6	13	0	0	1	Bacteria	Pseudomonadota	Gammaproteobacteria	Pseudomonadales	Moraxellaceae
1770	0	0	0	0	0	0	11	0	0	0	0	0	0	0	0	0	0	0	1	0	0	0	0	0	0	0	0	0	0	0	0	0	0	0	1	Bacteria	Pseudomonadota	Gammaproteobacteria	Pseudomonadales	Moraxellaceae
5104	0	0	0	0	0	0	5	0	0	0	1	0	0	0	0	0	0	0	0	0	0	0	0	0	0	0	0	0	0	0	0	0	0	0	0	Bacteria	Pseudomonadota	Gammaproteobacteria	Pseudomonadales	Moraxellaceae
3533	0	0	0	0	0	0	0	2	0	0	34	0	0	0	0	3	0	0	0	0	0	0	0	2	2	0	0	0	0	0	0	4	0	0	0	Bacteria	Pseudomonadota	Gammaproteobacteria	Pseudomonadales	Moraxellaceae
1765	0	0	0	0	0	0	0	0	0	0	0	27	0	0	0	0	0	3	0	0	0	0	0	0	1	0	4	0	0	0	0	0	0	0	5	Bacteria	Pseudomonadota	Gammaproteobacteria	Pseudomonadales	Moraxellaceae
-1764	0	12	1	0	0	8	33	0	8	16	9	43	2	2	0	1	29	32	27	7	3	1	3	36	18	17	19	7	21	18	5	6	1	0	5	Bacteria	Pseudomonadota	Gammaproteobacteria	Pseudomonadales	Moraxellaceae
1616	243	2250	407	19	448	1896	2491	1825	684	3408	1441	4434	180	973	519	239	5214	6704	10073	762	298	302	352	7148	3709	3906	4981	827	3113	4675	1159	2923	171	109	1293	Bacteria	Pseudomonadota	Gammaproteobacteria	Enterobacterales
1617	209	2103	105	18	428	1775	2334	1685	664	3390	1400	4241	178	917	483	220	5123	6505	9671	699	278	292	338	6963	3597	3620	4853	808	3034	4591	1116	2857	146	104	1210	Bacteria	Pseudomonadota	Gammaproteobacteria	Enterobacterales	Enterobacteriaceae
4320	70	744	36	7	197	831	883	606	276	1286	415	1706	45	143	176	81	1662	2871	3276	277	60	98	112	2395	1375	735	2070	375	1218	1875	456	1227	44	42	470	Bacteria	Pseudomonadota	Gammaproteobacteria	Enterobacterales	Enterobacteriaceae
4111	85	953	25	9	156	625	891	795	251	1566	635	1477	85	440	226	71	2428	2429	3744	241	122	104	156	2492	1297	1211	1811	278	1217	1742	411	1062	64	28	493	Bacteria	Pseudomonadota	Gammaproteobacteria	Enterobacterales	Enterobacteriaceae
1656	8	38	0	0	8	32	29	34	8	55	23	50	2	7	8	3	98	92	168	6	4	4	8	67	40	17	61	12	32	60	23	40	4	0	10	Bacteria	Pseudomonadota	Gammaproteobacteria	Enterobacterales	Enterobacteriaceae
5087	3	8	1	1	0	4	43	1	11	1	2	274	0	17	0	6	69	2	234	1	5	1	7	17	9	38	4	1	3	8	3	0	3	2	2	Bacteria	Pseudomonadota	Gammaproteobacteria	Enterobacterales	Enterobacteriaceae
5083	4	43	3	0	1	26	39	1	36	15	112	16	4	28	6	8	20	75	400	32	5	4	6	339	120	47	46	4	43	60	11	25	0	3	15	Bacteria	Pseudomonadota	Gammaproteobacteria	Enterobacterales	Enterobacteriaceae
1633	1	24	1	1	7	31	28	18	3	30	11	47	1	2	10	0	37	66	98	4	0	1	2	58	31	16	38	8	24	52	19	29	0	1	7	Bacteria	Pseudomonadota	Gammaproteobacteria	Enterobacterales	Enterobacteriaceae
5089	2	0	2	0	0	0	0	0	0	0	0	0	0	0	0	0	0	0	0	0	0	0	0	0	0	0	0	0	0	0	0	0	0	0	0	Bacteria	Pseudomonadota	Gammaproteobacteria	Enterobacterales	Enterobacteriaceae
5085	8	66	10	0	11	48	89	36	7	95	44	143	5	6	11	8	74	176	186	15	19	27	14	342	214	228	205	38	88	178	36	100	4	2	43	Bacteria	Pseudomonadota	Gammaproteobacteria	Enterobacterales	Enterobacteriaceae
2960	0	2	0	0	0	0	0	0	0	0	0	0	0	0	0	0	2	0	0	0	0	0	0	1	0	0	0	0	0	0	2	0	0	0	0	Bacteria	Pseudomonadota	Gammaproteobacteria	Enterobacterales	Enterobacteriaceae
2952	0	1	0	0	0	0	0	0	0	0	0	0	0	0	0	0	0	1	0	0	0	0	0	0	0	0	0	0	0	0	0	0	0	0	0	Bacteria	Pseudomonadota	Gammaproteobacteria	Enterobacterales	Enterobacteriaceae
3448	0	0	2	0	0	0	0	0	0	0	0	0	0	0	0	0	0	0	0	0	2	0	0	2	0	0	0	0	0	0	0	0	0	0	0	Bacteria	Pseudomonadota	Gammaproteobacteria	Enterobacterales	Enterobacteriaceae
3440	0	0	1	0	0	0	0	0	0	0	0	0	8	0	0	1	0	0	82	0	0	0	0	0	0	135	5	0	0	0	0	0	0	0	1	Bacteria	Pseudomonadota	Gammaproteobacteria	Enterobacterales	Enterobacteriaceae
1667	0	0	1	0	0	0	0	0	1	0	0	0	0	0	0	0	0	0	53	0	1	0	1	0	0	2	0	0	0	0	0	0	0	4	0	Bacteria	Pseudomonadota	Gammaproteobacteria	Enterobacterales	Enterobacteriaceae
1637	0	0	0	0	0	0	1	0	0	0	0	0	0	1	0	0	0	0	0	0	0	0	0	0	0	0	0	0	0	0	0	0	0	0	0	Bacteria	Pseudomonadota	Gammaproteobacteria	Enterobacterales	Enterobacteriaceae
1639	0	0	0	0	0	0	1	0	0	0	1	9	0	1	0	0	30	11	17	2	1	0	0	135	5	0	2	1	2	6	1	1	1	0	2	Bacteria	Pseudomonadota	Gammaproteobacteria	Enterobacterales	Enterobacteriaceae
2953	0	0	0	0	0	0	0	0	0	0	0	4	0	0	0	0	0	0	0	0	0	2	0	0	0	0	0	0	0	0	0	0	0	0	0	Bacteria	Pseudomonadota	Gammaproteobacteria	Enterobacterales	Enterobacteriaceae
1625	0	0	0	0	0	0	0	0	0	0	0	1	0	0	0	0	0	0	0	0	0	0	0	0	0	0	0	0	0	0	0	0	0	0	0	Bacteria	Pseudomonadota	Gammaproteobacteria	Enterobacterales	Enterobacteriaceae
1642	0	0	0	0	0	0	0	0	0	0	0	0	0	56	0	0	0	0	0	0	0	0	0	1	2	313	5	0	2	0	3	0	0	0	0	Bacteria	Pseudomonadota	Gammaproteobacteria	Enterobacterales	Enterobacteriaceae
1663	0	0	0	0	0	0	0	0	0	0	0	0	0	0	0	0	0	0	1	0	0	0	0	0	0	0	0	0	0	0	0	0	0	0	0	Bacteria	Pseudomonadota	Gammaproteobacteria	Enterobacterales	Enterobacteriaceae
3044	0	0	0	0	0	0	0	0	0	0	0	0	0	0	0	0	0	0	0	0	1	3	0	0	0	0	0	0	0	1	1	0	0	0	0	Bacteria	Pseudomonadota	Gammaproteobacteria	Enterobacterales	Enterobacteriaceae
3362	0	0	0	0	0	0	0	0	0	0	0	0	0	0	0	0	0	0	0	0	0	1	0	0	0	0	1	0	0	0	0	0	0	0	0	Bacteria	Pseudomonadota	Gammaproteobacteria	Enterobacterales	Enterobacteriaceae
3355	0	0	0	0	0	0	0	0	0	0	0	0	0	0	0	0	0	0	0	0	0	0	0	0	0	1	0	0	0	0	0	0	0	0	0	Bacteria	Pseudomonadota	Gammaproteobacteria	Enterobacterales	Enterobacteriaceae
3441	6	92	2	0	10	63	5	66	1	0	1	2	0	10	8	3	5	13	190	2	9	1	3	8	2	8	9	1	8	1	1	7	3	0	6	Bacteria	Pseudomonadota	Gammaproteobacteria	Enterobacterales	Pectobacteriaceae
5094	5	29	1	0	5	61	3	28	1	0	0	1	0	6	2	3	3	0	164	2	9	1	1	0	1	5	5	0	0	0	0	1	3	0	3	Bacteria	Pseudomonadota	Gammaproteobacteria	Enterobacterales	Pectobacteriaceae
1629	1	3	0	0	0	0	0	1	0	0	0	0	0	0	0	0	0	0	0	0	0	0	0	0	0	0	0	0	0	0	0	0	0	0	0	Bacteria	Pseudomonadota	Gammaproteobacteria	Enterobacterales	Pectobacteriaceae
5093	0	22	0	0	0	0	0	32	0	0	0	0	0	0	1	0	0	0	0	0	0	0	0	0	0	0	0	0	0	0	0	0	0	0	0	Bacteria	Pseudomonadota	Gammaproteobacteria	Enterobacterales	Pectobacteriaceae
1619	0	0	0	0	0	1	0	0	0	0	0	0	0	0	0	0	0	0	1	0	0	0	0	1	0	0	0	0	0	0	0	0	0	0	0	Bacteria	Pseudomonadota	Gammaproteobacteria	Enterobacterales	Pectobacteriaceae
5092	0	0	0	0	0	0	0	0	0	0	0	0	0	0	0	0	1	3	4	0	0	0	1	2	0	0	0	0	2	0	1	0	0	0	0	Bacteria	Pseudomonadota	Gammaproteobacteria	Enterobacterales	Pectobacteriaceae
-1618	28	224	23	0	48	178	330	194	71	342	157	514	28	216	46	42	703	782	1412	121	58	47	32	1114	504	877	605	91	405	609	150	373	26	22	167	Bacteria	Pseudomonadota	Gammaproteobacteria	Enterobacterales	Enterobacteriaceae
3444	7	1	24	0	0	13	3	0	0	0	1	17	0	4	0	1	0	4	32	1	0	0	4	1	2	3	0	0	0	0	0	1	0	2	0	Bacteria	Pseudomonadota	Gammaproteobacteria	Enterobacterales	Morganellaceae
1652	1	0	0	0	0	1	0	0	0	0	0	0	0	0	0	0	0	0	3	0	0	0	0	0	0	0	0	0	0	0	0	0	0	0	0	Bacteria	Pseudomonadota	Gammaproteobacteria	Enterobacterales	Morganellaceae
1627	2	1	14	0	0	0	0	0	0	0	1	0	0	0	0	0	0	3	0	1	0	0	0	1	1	1	0	0	0	0	0	1	0	0	0	Bacteria	Pseudomonadota	Gammaproteobacteria	Enterobacterales	Morganellaceae
1618	1	0	0	0	0	0	0	0	0	0	0	9	0	1	0	0	0	0	0	0	0	0	0	0	0	0	0	0	0	0	0	0	0	0	0	Bacteria	Pseudomonadota	Gammaproteobacteria	Enterobacterales	Morganellaceae
3420	3	0	0	0	0	12	0	0	0	0	0	0	0	1	0	0	0	0	27	0	0	0	4	0	1	0	0	0	0	0	0	0	0	2	0	Bacteria	Pseudomonadota	Gammaproteobacteria	Enterobacterales	Morganellaceae
1644	0	0	0	0	0	0	0	0	0	0	0	0	0	0	0	1	0	0	0	0	0	0	0	0	0	0	0	0	0	0	0	0	0	0	0	Bacteria	Pseudomonadota	Gammaproteobacteria	Enterobacterales	Morganellaceae
3423	1	0	1	0	0	0	4	14	0	0	0	0	0	1	0	2	0	0	0	0	0	0	0	0	0	1	0	0	0	0	1	0	0	0	0	Bacteria	Pseudomonadota	Gammaproteobacteria	Enterobacterales	Erwiniaceae
3439	1	0	0	0	0	0	0	13	0	0	0	0	0	0	0	0	0	0	0	0	0	0	0	0	0	1	0	0	0	0	0	0	0	0	0	Bacteria	Pseudomonadota	Gammaproteobacteria	Enterobacterales	Erwiniaceae
2866	0	0	1	0	0	0	0	0	0	0	0	0	0	0	0	2	0	0	0	0	0	0	0	0	0	0	0	0	0	0	1	0	0	0	0	Bacteria	Pseudomonadota	Gammaproteobacteria	Enterobacterales	Erwiniaceae
3442	1	16	1	0	3	20	44	28	9	9	13	46	0	11	3	4	8	39	33	10	3	2	0	31	16	16	25	2	19	14	7	10	5	0	19	Bacteria	Pseudomonadota	Gammaproteobacteria	Enterobacterales	Yersiniaceae
4267	0	8	0	0	0	0	1	0	0	0	0	0	0	3	0	1	0	7	0	0	0	1	0	5	5	0	7	0	5	2	1	0	0	0	4	Bacteria	Pseudomonadota	Gammaproteobacteria	Enterobacterales	Yersiniaceae
1657	0	4	0	0	2	0	2	1	0	0	0	0	0	0	0	0	0	0	0	0	0	0	0	0	0	0	0	0	0	0	0	0	0	0	0	Bacteria	Pseudomonadota	Gammaproteobacteria	Enterobacterales	Yersiniaceae
3419	0	0	0	0	0	1	6	6	4	2	3	8	0	1	0	1	1	3	9	3	2	0	0	3	2	2	1	0	1	2	0	1	1	0	1	Bacteria	Pseudomonadota	Gammaproteobacteria	Enterobacterales	Yersiniaceae
3447	0	0	0	0	0	0	0	2	0	0	0	0	0	0	0	0	0	0	0	0	0	0	0	0	0	0	0	0	0	0	0	0	0	0	0	Bacteria	Pseudomonadota	Gammaproteobacteria	Enterobacterales	Yersiniaceae
-3443	1	4	1	0	1	19	35	19	5	7	10	38	0	7	3	2	7	29	24	7	1	1	0	23	9	14	17	2	13	10	6	9	4	0	14	Bacteria	Pseudomonadota	Gammaproteobacteria	Enterobacterales	Yersiniaceae
-3442	0	38	1	0	5	1	2	5	0	0	1	1	0	4	5	0	1	10	21	0	0	0	1	5	1	3	4	1	6	1	0	6	0	0	3	Bacteria	Pseudomonadota	Gammaproteobacteria	Enterobacterales	Pectobacteriaceae
-3445	0	0	10	0	0	0	3	0	0	0	0	8	0	2	0	0	0	1	2	0	0	0	0	0	0	2	0	0	0	0	0	0	0	0	0	Bacteria	Pseudomonadota	Gammaproteobacteria	Enterobacterales	Morganellaceae
-3424	0	0	0	0	0	0	4	1	0	0	0	0	0	1	0	0	0	0	0	0	0	0	0	0	0	0	0	0	0	0	0	0	0	0	0	Bacteria	Pseudomonadota	Gammaproteobacteria	Enterobacterales	Erwiniaceae
3443	0	0	0	0	0	0	16	1	0	0	0	5	0	0	0	1	3	6	0	0	0	0	0	6	5	2	4	0	3	1	2	2	0	0	2	Bacteria	Pseudomonadota	Gammaproteobacteria	Enterobacterales	Hafniaceae
1630	0	0	0	0	0	0	16	0	0	0	0	0	0	0	0	0	0	0	0	0	0	0	0	0	0	0	0	0	0	0	0	0	0	0	0	Bacteria	Pseudomonadota	Gammaproteobacteria	Enterobacterales	Hafniaceae
1645	0	0	0	0	0	0	0	1	0	0	0	5	0	0	0	1	3	6	0	0	0	0	0	6	5	2	4	0	3	1	2	2	0	0	2	Bacteria	Pseudomonadota	Gammaproteobacteria	Enterobacterales	Hafniaceae
3445	0	0	0	0	0	0	6	0	0	0	0	6	0	0	0	0	4	0	0	0	0	0	0	1	1	0	1	0	0	0	0	0	0	0	0	Bacteria	Pseudomonadota	Gammaproteobacteria	Enterobacterales	Budviciaceae
5086	0	0	0	0	0	0	1	0	0	0	0	0	0	0	0	0	0	0	0	0	0	0	0	0	0	0	1	0	0	0	0	0	0	0	0	Bacteria	Pseudomonadota	Gammaproteobacteria	Enterobacterales	Budviciaceae
-3446	0	0	0	0	0	0	5	0	0	0	0	6	0	0	0	0	4	0	0	0	0	0	0	1	1	0	0	0	0	0	0	0	0	0	0	Bacteria	Pseudomonadota	Gammaproteobacteria	Enterobacterales	Budviciaceae
3497	329	1	4	0	0	0	0	0	0	0	0	1	0	4	46	6	0	3	1	3	15	2	6	2	3	14	38	5	14	3	5	0	2	1	4	Bacteria	Pseudomonadota	Gammaproteobacteria	Immundisolibacterales
3498	329	1	4	0	0	0	0	0	0	0	0	1	0	4	46	6	0	3	1	3	15	2	6	2	3	14	38	5	14	3	5	0	2	1	4	Bacteria	Pseudomonadota	Gammaproteobacteria	Immundisolibacterales	Immundisolibacteraceae
3499	329	1	4	0	0	0	0	0	0	0	0	1	0	4	46	6	0	3	1	3	15	2	6	2	3	14	38	5	14	3	5	0	2	1	4	Bacteria	Pseudomonadota	Gammaproteobacteria	Immundisolibacterales	Immundisolibacteraceae
-1695	185	30	444	27	0	1	11	31	0	57	37	14	44	329	76	118	4	31	69	144	1540	106	352	47	35	284	374	12	93	70	55	34	558	157	645	Bacteria	Pseudomonadota	Gammaproteobacteria	Oceanospirillales	unclassified_Oceanospirillales
-3473	275	28	387	26	5	3	2	21	0	59	41	15	83	1132	104	103	0	46	29	289	1799	256	746	61	32	176	607	35	150	87	38	46	681	184	1349	Bacteria	Pseudomonadota	Gammaproteobacteria	Cellvibrionales	unclassified_Cellvibrionales
1787	6	8	6	4	0	19	117	100	4	87	92	49	17	2838	45	92	80	226	935	28	135	36	54	607	426	151	193	34	140	673	677	122	45	132	195	Bacteria	Pseudomonadota	Gammaproteobacteria	Nevskiales
3530	3	3	2	2	0	19	116	98	4	85	89	47	15	281	41	91	80	219	917	20	87	32	40	509	308	141	182	33	133	615	605	111	22	127	135	Bacteria	Pseudomonadota	Gammaproteobacteria	Nevskiales	Steroidobacteraceae
3379	3	3	2	2	0	19	116	98	4	85	89	47	15	281	41	91	80	219	915	19	86	32	40	509	308	141	182	33	133	615	605	111	22	127	135	Bacteria	Pseudomonadota	Gammaproteobacteria	Nevskiales	Steroidobacteraceae
1833	0	0	0	0	0	0	0	0	0	0	0	0	0	0	0	0	0	0	1	1	1	0	0	0	0	0	0	0	0	0	0	0	0	0	0	Bacteria	Pseudomonadota	Gammaproteobacteria	Nevskiales	Steroidobacteraceae
1827	2	3	2	2	0	0	0	0	0	1	0	1	1	2320	3	0	0	3	5	3	21	3	10	61	95	4	8	0	3	3	25	3	20	4	49	Bacteria	Pseudomonadota	Gammaproteobacteria	Nevskiales	Nevskiaceae
2835	2	3	0	2	0	0	0	0	0	0	0	0	0	7	0	0	0	0	0	0	14	0	3	0	1	0	1	0	0	0	0	0	19	0	4	Bacteria	Pseudomonadota	Gammaproteobacteria	Nevskiales	Nevskiaceae
4311	0	0	1	0	0	0	0	0	0	0	0	0	0	0	0	0	0	0	0	0	0	0	1	0	0	0	0	0	0	0	0	0	0	0	0	Bacteria	Pseudomonadota	Gammaproteobacteria	Nevskiales	Nevskiaceae
1828	0	0	0	0	0	0	0	0	0	1	0	0	0	2195	3	0	0	1	2	1	0	0	0	5	12	0	4	0	3	2	14	2	0	4	40	Bacteria	Pseudomonadota	Gammaproteobacteria	Nevskiales	Nevskiaceae
3535	0	0	0	0	0	0	0	0	0	0	0	0	1	5	0	0	0	0	0	0	0	2	0	0	0	0	0	0	0	0	0	0	0	0	1	Bacteria	Pseudomonadota	Gammaproteobacteria	Nevskiales	Nevskiaceae
1829	0	0	0	0	0	0	0	0	0	0	0	0	0	2	0	0	0	0	0	0	0	0	0	0	1	0	0	0	0	0	0	0	0	0	0	Bacteria	Pseudomonadota	Gammaproteobacteria	Nevskiales	Nevskiaceae
1830	0	0	0	0	0	0	0	0	0	0	0	0	0	2	0	0	0	0	0	0	0	0	0	5	10	0	0	0	0	0	2	0	0	0	0	Bacteria	Pseudomonadota	Gammaproteobacteria	Nevskiales	Nevskiaceae
1871	0	0	0	0	0	0	0	0	0	0	0	0	0	0	0	0	0	0	0	0	0	1	0	0	0	1	0	0	0	0	0	0	0	0	1	Bacteria	Pseudomonadota	Gammaproteobacteria	Nevskiales	Nevskiaceae
5106	0	0	0	0	0	0	0	0	0	0	0	0	0	0	0	0	0	0	0	0	0	0	1	1	2	0	0	0	0	0	0	0	0	0	2	Bacteria	Pseudomonadota	Gammaproteobacteria	Nevskiales	Nevskiaceae
3377	0	0	0	0	0	0	0	0	0	0	0	0	0	0	0	0	0	0	0	0	0	0	0	3	6	0	0	0	0	0	1	0	0	0	0	Bacteria	Pseudomonadota	Gammaproteobacteria	Nevskiales	Nevskiaceae
5107	0	0	0	0	0	0	0	0	0	0	0	0	0	0	0	0	0	0	0	0	0	0	0	0	1	0	0	0	0	0	0	0	0	0	0	Bacteria	Pseudomonadota	Gammaproteobacteria	Nevskiales	Nevskiaceae
-1828	0	0	1	0	0	0	0	0	0	0	0	1	0	109	0	0	0	2	3	2	7	0	5	47	62	3	3	0	0	1	8	1	1	0	1	Bacteria	Pseudomonadota	Gammaproteobacteria	Nevskiales	Nevskiaceae
1788	0	0	0	0	0	0	0	0	0	0	1	0	0	0	0	0	0	0	0	1	7	0	2	0	0	1	0	0	0	0	0	2	2	0	2	Bacteria	Pseudomonadota	Gammaproteobacteria	Nevskiales	Salinisphaeraceae
5108	0	0	0	0	0	0	0	0	0	0	1	0	0	0	0	0	0	0	0	1	7	0	2	0	0	0	0	0	0	0	0	2	2	0	2	Bacteria	Pseudomonadota	Gammaproteobacteria	Nevskiales	Salinisphaeraceae
5109	0	0	0	0	0	0	0	0	0	0	0	0	0	0	0	0	0	0	0	0	0	0	0	0	0	1	0	0	0	0	0	0	0	0	0	Bacteria	Pseudomonadota	Gammaproteobacteria	Nevskiales	Salinisphaeraceae
-3531	0	0	0	0	0	0	0	0	0	0	0	0	0	0	0	0	0	0	1	0	0	0	0	0	0	0	0	0	0	0	0	0	0	0	0	Bacteria	Pseudomonadota	Gammaproteobacteria	Nevskiales	Steroidobacteraceae
3329	0	0	0	0	0	0	0	0	0	0	0	0	0	0	0	0	0	0	0	0	0	0	0	0	0	0	0	0	0	0	0	0	0	0	1	Bacteria	Pseudomonadota	Gammaproteobacteria	Nevskiales	Algiphilaceae
3330	0	0	0	0	0	0	0	0	0	0	0	0	0	0	0	0	0	0	0	0	0	0	0	0	0	0	0	0	0	0	0	0	0	0	1	Bacteria	Pseudomonadota	Gammaproteobacteria	Nevskiales	Algiphilaceae
1813	82	20	138	0	1	1	1	0	0	36	13	2	6	10	7	25	0	3	1	73	69	23	495	4	3	129	21	0	5	21	9	9	91	88	486	Bacteria	Pseudomonadota	Gammaproteobacteria	Vibrionales
1814	82	20	138	0	1	1	1	0	0	36	13	2	6	10	7	25	0	3	1	73	69	23	495	4	3	129	21	0	5	21	9	9	91	88	486	Bacteria	Pseudomonadota	Gammaproteobacteria	Vibrionales	Vibrionaceae
3455	15	15	28	0	1	0	0	0	0	21	10	0	2	5	2	12	0	2	0	44	34	16	222	3	1	34	6	0	1	4	1	5	21	42	245	Bacteria	Pseudomonadota	Gammaproteobacteria	Vibrionales	Vibrionaceae
1818	62	0	98	0	0	0	0	0	0	8	1	0	4	5	4	12	0	0	1	18	21	7	239	0	2	90	10	0	4	8	8	2	61	36	183	Bacteria	Pseudomonadota	Gammaproteobacteria	Vibrionales	Vibrionaceae
4382	3	1	0	0	0	0	0	0	0	3	2	2	0	0	1	0	0	0	0	1	0	0	2	0	0	1	3	0	0	7	0	0	1	0	9	Bacteria	Pseudomonadota	Gammaproteobacteria	Vibrionales	Vibrionaceae
1823	0	0	1	0	0	0	0	0	0	0	0	0	0	0	0	0	0	0	0	0	2	0	4	0	0	0	0	0	0	0	0	0	0	1	5	Bacteria	Pseudomonadota	Gammaproteobacteria	Vibrionales	Vibrionaceae
1819	0	0	0	0	0	0	0	0	0	0	0	0	0	0	0	0	0	0	0	0	1	0	0	0	0	0	0	0	0	0	0	0	0	0	0	Bacteria	Pseudomonadota	Gammaproteobacteria	Vibrionales	Vibrionaceae
5143	0	0	0	0	0	0	0	0	0	0	0	0	0	0	0	0	0	0	0	0	0	0	0	0	0	1	0	0	0	0	0	0	0	0	1	Bacteria	Pseudomonadota	Gammaproteobacteria	Vibrionales	Vibrionaceae
-1815	2	4	11	0	0	1	1	0	0	4	0	0	0	0	0	1	0	1	0	10	11	0	28	1	0	3	2	0	0	2	0	2	8	9	43	Bacteria	Pseudomonadota	Gammaproteobacteria	Vibrionales	Vibrionaceae
1745	46	31	40	3	3	8	15	17	7	54	22	24	16	45	49	24	18	35	42	65	84	56	56	99	45	35	107	15	49	37	31	33	68	32	73	Bacteria	Pseudomonadota	Gammaproteobacteria	Pasteurellales
1746	46	31	40	3	3	8	15	17	7	54	22	24	16	45	49	24	18	35	42	65	84	56	56	99	45	35	107	15	49	37	31	33	68	32	73	Bacteria	Pseudomonadota	Gammaproteobacteria	Pasteurellales	Pasteurellaceae
3453	46	31	35	3	3	8	15	17	7	53	22	24	16	45	49	24	18	35	42	61	84	56	56	99	45	33	106	15	49	37	31	33	68	32	73	Bacteria	Pseudomonadota	Gammaproteobacteria	Pasteurellales	Pasteurellaceae
3361	0	0	0	0	0	0	0	0	0	1	0	0	0	0	0	0	0	0	0	0	0	0	0	0	0	0	0	0	0	0	0	0	0	0	0	Bacteria	Pseudomonadota	Gammaproteobacteria	Pasteurellales	Pasteurellaceae
4136	0	0	0	0	0	0	0	0	0	0	0	0	0	0	0	0	0	0	0	2	0	0	0	0	0	0	0	0	0	0	0	0	0	0	0	Bacteria	Pseudomonadota	Gammaproteobacteria	Pasteurellales	Pasteurellaceae
1754	0	0	0	0	0	0	0	0	0	0	0	0	0	0	0	0	0	0	0	1	0	0	0	0	0	0	0	0	0	0	0	0	0	0	0	Bacteria	Pseudomonadota	Gammaproteobacteria	Pasteurellales	Pasteurellaceae
-1747	0	0	5	0	0	0	0	0	0	0	0	0	0	0	0	0	0	0	0	1	0	0	0	0	0	2	1	0	0	0	0	0	0	0	0	Bacteria	Pseudomonadota	Gammaproteobacteria	Pasteurellales	Pasteurellaceae
1507	38	352	896	5	57	197	196	218	86	625	56	545	52	183	73	132	377	1010	588	116	34	18	66	891	459	2085	670	114	456	671	208	449	83	17	139	Bacteria	Pseudomonadota	Gammaproteobacteria	Aeromonadales
1508	37	351	880	4	53	185	195	197	86	609	56	486	50	182	73	130	376	989	563	116	34	16	48	862	445	2041	649	110	439	631	199	437	82	15	139	Bacteria	Pseudomonadota	Gammaproteobacteria	Aeromonadales	Aeromonadaceae
5069	22	10	871	1	0	1	0	0	0	0	3	0	5	69	11	7	0	55	0	15	2	6	2	58	21	93	58	5	24	22	8	26	61	0	21	Bacteria	Pseudomonadota	Gammaproteobacteria	Aeromonadales	Aeromonadaceae
3454	11	159	2	1	25	0	73	70	27	561	5	69	20	31	19	46	248	638	485	39	21	10	17	551	300	209	365	79	266	406	159	277	3	4	91	Bacteria	Pseudomonadota	Gammaproteobacteria	Aeromonadales	Aeromonadaceae
1512	2	180	2	2	28	171	109	120	50	42	26	377	25	72	31	55	127	287	77	59	4	0	26	248	122	1700	219	25	147	199	30	128	7	10	22	Bacteria	Pseudomonadota	Gammaproteobacteria	Aeromonadales	Aeromonadaceae
1509	2	0	0	0	0	10	6	6	6	4	13	28	0	0	0	0	0	3	0	2	0	0	0	4	0	6	4	1	1	2	1	1	1	0	0	Bacteria	Pseudomonadota	Gammaproteobacteria	Aeromonadales	Aeromonadaceae
1510	0	0	1	0	0	0	0	0	0	0	0	0	0	4	1	15	0	0	0	0	6	0	1	0	0	3	0	0	0	0	1	2	8	0	3	Bacteria	Pseudomonadota	Gammaproteobacteria	Aeromonadales	Aeromonadaceae
1513	0	0	0	0	0	0	0	0	0	0	0	0	0	1	11	0	0	0	0	0	1	0	1	0	0	2	0	0	0	0	0	0	0	1	1	Bacteria	Pseudomonadota	Gammaproteobacteria	Aeromonadales	Aeromonadaceae
1514	1	0	0	0	4	12	0	21	0	15	0	59	2	0	0	1	0	18	25	0	0	1	18	25	8	11	16	4	17	37	6	11	0	2	0	Bacteria	Pseudomonadota	Gammaproteobacteria	Aeromonadales	Succinivibrionaceae
1516	1	0	0	0	0	0	0	0	0	0	0	0	0	0	0	0	0	0	0	0	0	0	0	0	0	0	0	0	0	0	0	0	0	0	0	Bacteria	Pseudomonadota	Gammaproteobacteria	Aeromonadales	Succinivibrionaceae
1519	0	0	0	0	4	12	0	21	0	15	0	59	2	0	0	1	0	18	25	0	0	1	18	25	8	11	16	4	17	37	6	11	0	2	0	Bacteria	Pseudomonadota	Gammaproteobacteria	Aeromonadales	Succinivibrionaceae
-1509	0	2	4	0	0	3	7	1	3	2	9	12	0	5	0	7	1	6	1	1	0	0	1	1	2	28	3	0	1	2	0	3	2	0	1	Bacteria	Pseudomonadota	Gammaproteobacteria	Aeromonadales	Aeromonadaceae
-3527	12	24	19	0	0	1	3	5	5	27	5	25	10	201	15	8	45	4	14	19	49	20	21	73	45	20	19	2	9	25	12	6	15	17	46	Bacteria	Pseudomonadota	Gammaproteobacteria	Xanthomonadales	unclassified_Xanthomonadales
-1857	97	95	80	1	2	9	12	28	5	271	177	39	21	55	142	71	0	109	164	157	309	99	127	133	71	61	228	20	104	93	68	59	72	79	134	Bacteria	Pseudomonadota	Gammaproteobacteria	Gammaproteobacteria_incertae_sedis	unclassified_Gammaproteobacteria_incertae_sedis
-1521	75	1	160	0	0	0	1	2	0	22	32	10	1	3	1	24	0	51	0	340	147	29	102	41	34	43	54	6	25	70	15	37	86	29	139	Bacteria	Pseudomonadota	Gammaproteobacteria	Alteromonadales	unclassified_Alteromonadales
1790	30	57	31	4	0	18	9	35	6	237	72	42	26	63	27	35	0	108	18	76	95	28	28	93	49	38	87	16	45	102	25	53	49	17	63	Bacteria	Pseudomonadota	Gammaproteobacteria	Thiotrichales
4185	6	7	2	0	0	0	1	4	3	15	7	2	5	21	4	3	0	8	0	6	21	4	6	17	4	10	10	1	4	7	3	5	7	3	19	Bacteria	Pseudomonadota	Gammaproteobacteria	Thiotrichales	Fastidiosibacteraceae
4186	1	0	0	0	0	0	0	0	0	0	1	0	0	2	0	0	0	1	0	0	1	0	1	2	2	2	3	0	1	0	0	0	2	0	0	Bacteria	Pseudomonadota	Gammaproteobacteria	Thiotrichales	Fastidiosibacteraceae
1812	1	2	0	0	0	0	0	0	0	0	0	0	0	4	0	0	0	0	0	1	0	0	0	1	0	2	0	0	0	0	0	0	0	0	2	Bacteria	Pseudomonadota	Gammaproteobacteria	Thiotrichales	Fastidiosibacteraceae
4935	0	0	0	0	0	0	0	0	0	0	0	0	2	1	0	0	0	0	0	0	7	1	1	0	0	0	0	0	1	0	0	0	1	0	4	Bacteria	Pseudomonadota	Gammaproteobacteria	Thiotrichales	Fastidiosibacteraceae
-4186	4	5	2	0	0	0	1	4	3	15	6	2	3	14	4	3	0	7	0	5	13	3	4	14	2	6	7	1	2	7	3	5	4	3	13	Bacteria	Pseudomonadota	Gammaproteobacteria	Thiotrichales	Fastidiosibacteraceae
1793	6	0	4	0	0	0	0	0	0	0	6	13	15	8	4	12	0	0	11	21	10	7	5	0	0	0	1	0	0	0	10	6	14	0	6	Bacteria	Pseudomonadota	Gammaproteobacteria	Thiotrichales	Piscirickettsiaceae
1796	4	0	3	0	0	0	0	0	0	0	0	12	1	2	0	0	0	0	0	0	10	1	2	0	0	0	1	0	0	0	0	0	8	0	2	Bacteria	Pseudomonadota	Gammaproteobacteria	Thiotrichales	Piscirickettsiaceae
5140	1	0	0	0	0	0	0	0	0	0	1	0	0	2	0	0	0	0	0	2	0	2	0	0	0	0	0	0	0	0	1	0	0	0	0	Bacteria	Pseudomonadota	Gammaproteobacteria	Thiotrichales	Piscirickettsiaceae
5141	1	0	0	0	0	0	0	0	0	0	0	0	1	0	0	0	0	0	0	1	0	0	0	0	0	0	0	0	0	0	1	0	1	0	0	Bacteria	Pseudomonadota	Gammaproteobacteria	Thiotrichales	Piscirickettsiaceae
3461	0	0	1	0	0	0	0	0	0	0	0	0	1	2	4	2	0	0	1	15	0	3	1	0	0	0	0	0	0	0	6	5	4	0	0	Bacteria	Pseudomonadota	Gammaproteobacteria	Thiotrichales	Piscirickettsiaceae
1795	0	0	0	0	0	0	0	0	0	0	0	0	10	2	0	8	0	0	10	0	0	1	0	0	0	0	0	0	0	0	0	0	0	0	0	Bacteria	Pseudomonadota	Gammaproteobacteria	Thiotrichales	Piscirickettsiaceae
1797	0	0	0	0	0	0	0	0	0	0	0	0	0	0	0	0	0	0	0	0	0	0	0	0	0	0	0	0	0	0	0	0	0	0	4	Bacteria	Pseudomonadota	Gammaproteobacteria	Thiotrichales	Piscirickettsiaceae
1801	8	24	0	1	0	13	4	2	0	121	4	0	0	0	5	3	0	2	2	11	10	10	1	0	0	2	3	0	0	0	0	0	2	4	0	Bacteria	Pseudomonadota	Gammaproteobacteria	Thiotrichales	Thiotrichaceae
1859	8	24	0	1	0	13	4	2	0	121	4	0	0	0	5	3	0	2	2	11	10	10	1	0	0	1	3	0	0	0	0	0	2	4	0	Bacteria	Pseudomonadota	Gammaproteobacteria	Thiotrichales	Thiotrichaceae
1809	0	0	0	0	0	0	0	0	0	0	0	0	0	0	0	0	0	0	0	0	0	0	0	0	0	1	0	0	0	0	0	0	0	0	0	Bacteria	Pseudomonadota	Gammaproteobacteria	Thiotrichales	Thiotrichaceae
4386	1	0	0	0	0	0	0	0	0	0	0	0	0	0	0	5	0	0	0	1	0	0	0	1	0	0	1	0	0	0	0	0	0	0	2	Bacteria	Pseudomonadota	Gammaproteobacteria	Thiotrichales	Thiofilaceae
4387	1	0	0	0	0	0	0	0	0	0	0	0	0	0	0	5	0	0	0	1	0	0	0	1	0	0	1	0	0	0	0	0	0	0	2	Bacteria	Pseudomonadota	Gammaproteobacteria	Thiotrichales	Thiofilaceae
1791	0	3	8	0	0	1	0	2	0	5	4	1	0	2	2	2	0	11	0	13	34	0	5	10	3	3	12	1	4	12	0	4	4	2	11	Bacteria	Pseudomonadota	Gammaproteobacteria	Thiotrichales	Francisellaceae
1811	0	3	8	0	0	1	0	2	0	5	4	1	0	1	2	0	0	10	0	6	0	0	0	8	3	3	11	1	4	10	0	4	3	2	1	Bacteria	Pseudomonadota	Gammaproteobacteria	Thiotrichales	Francisellaceae
4158	0	0	0	0	0	0	0	0	0	0	0	0	0	1	0	2	0	0	0	0	4	0	0	0	0	0	0	0	0	0	0	0	0	0	0	Bacteria	Pseudomonadota	Gammaproteobacteria	Thiotrichales	Francisellaceae
4322	0	0	0	0	0	0	0	0	0	0	0	0	0	0	0	0	0	0	0	4	20	0	5	0	0	0	1	0	0	0	0	0	1	0	5	Bacteria	Pseudomonadota	Gammaproteobacteria	Thiotrichales	Francisellaceae
1792	0	0	0	0	0	0	0	0	0	0	0	0	0	0	0	0	0	0	0	2	8	0	0	0	0	0	0	0	0	0	0	0	0	0	5	Bacteria	Pseudomonadota	Gammaproteobacteria	Thiotrichales	Francisellaceae
-1794	0	0	0	0	0	0	0	0	0	0	5	1	2	0	0	2	0	0	0	3	0	0	2	0	0	0	0	0	0	0	2	1	1	0	0	Bacteria	Pseudomonadota	Gammaproteobacteria	Thiotrichales	Piscirickettsiaceae
5137	0	0	0	0	0	0	0	0	0	0	0	0	0	10	0	0	0	0	0	0	0	0	0	0	0	0	1	0	0	0	0	1	1	0	0	Bacteria	Pseudomonadota	Gammaproteobacteria	Thiotrichales	Beggiatoaceae
5138	0	0	0	0	0	0	0	0	0	0	0	0	0	10	0	0	0	0	0	0	0	0	0	0	0	0	1	0	0	0	0	1	1	0	0	Bacteria	Pseudomonadota	Gammaproteobacteria	Thiotrichales	Beggiatoaceae
-1792	0	0	0	0	0	0	0	0	0	0	0	0	0	0	0	0	0	1	0	1	2	0	0	2	0	0	0	0	0	2	0	0	0	0	0	Bacteria	Pseudomonadota	Gammaproteobacteria	Thiotrichales	Francisellaceae
-1617	19	38	274	1	7	25	79	31	10	9	26	117	2	30	25	8	71	137	147	50	8	7	7	138	86	256	89	16	49	68	32	46	17	3	56	Bacteria	Pseudomonadota	Gammaproteobacteria	Enterobacterales	unclassified_Enterobacterales
-1791	9	23	17	3	0	4	4	27	3	96	51	26	6	22	12	10	0	87	5	24	20	7	11	65	42	23	59	14	37	83	12	37	21	8	25	Bacteria	Pseudomonadota	Gammaproteobacteria	Thiotrichales	unclassified_Thiotrichales
-1788	1	2	2	0	0	0	1	2	0	1	2	1	1	237	1	1	0	4	13	4	20	1	2	37	23	5	3	1	4	55	47	6	1	1	8	Bacteria	Pseudomonadota	Gammaproteobacteria	Nevskiales	unclassified_Nevskiales
1561	2	0	0	0	0	0	0	0	0	0	0	0	1	0	1	4	0	0	84	2	0	0	0	0	0	0	0	0	0	0	1	0	0	0	1	Bacteria	Pseudomonadota	Gammaproteobacteria	Cardiobacteriales
5078	2	0	0	0	0	0	0	0	0	0	0	0	1	0	1	3	0	0	0	2	0	0	0	0	0	0	0	0	0	0	0	0	0	0	1	Bacteria	Pseudomonadota	Gammaproteobacteria	Cardiobacteriales	Ostreibacteriaceae
5079	2	0	0	0	0	0	0	0	0	0	0	0	1	0	1	3	0	0	0	2	0	0	0	0	0	0	0	0	0	0	0	0	0	0	1	Bacteria	Pseudomonadota	Gammaproteobacteria	Cardiobacteriales	Ostreibacteriaceae
5190	0	0	0	0	0	0	0	0	0	0	0	0	0	0	0	0	0	0	77	0	0	0	0	0	0	0	0	0	0	0	1	0	0	0	0	Bacteria	Pseudomonadota	Gammaproteobacteria	Cardiobacteriales	Ignatzschineriaceae
1853	0	0	0	0	0	0	0	0	0	0	0	0	0	0	0	0	0	0	56	0	0	0	0	0	0	0	0	0	0	0	1	0	0	0	0	Bacteria	Pseudomonadota	Gammaproteobacteria	Cardiobacteriales	Ignatzschineriaceae
-5191	0	0	0	0	0	0	0	0	0	0	0	0	0	0	0	0	0	0	21	0	0	0	0	0	0	0	0	0	0	0	0	0	0	0	0	Bacteria	Pseudomonadota	Gammaproteobacteria	Cardiobacteriales	Ignatzschineriaceae
-1763	2	0	0	0	0	0	0	0	0	0	0	0	0	10	0	0	0	0	1	0	3	1	3	1	5	8	1	0	0	0	0	0	0	1	1	Bacteria	Pseudomonadota	Gammaproteobacteria	Pseudomonadales	unclassified_Pseudomonadales
3333	2	0	0	0	0	0	0	0	0	0	0	0	0	0	0	0	0	0	0	0	0	1	7	0	0	0	0	1	1	0	0	0	1	0	0	Bacteria	Pseudomonadota	Gammaproteobacteria	Arenicellales
3334	2	0	0	0	0	0	0	0	0	0	0	0	0	0	0	0	0	0	0	0	0	1	7	0	0	0	0	1	1	0	0	0	1	0	0	Bacteria	Pseudomonadota	Gammaproteobacteria	Arenicellales	Arenicellaceae
3335	1	0	0	0	0	0	0	0	0	0	0	0	0	0	0	0	0	0	0	0	0	1	0	0	0	0	0	1	1	0	0	0	0	0	0	Bacteria	Pseudomonadota	Gammaproteobacteria	Arenicellales	Arenicellaceae
1858	0	0	0	0	0	0	0	0	0	0	0	0	0	0	0	0	0	0	0	0	0	0	7	0	0	0	0	0	0	0	0	0	0	0	0	Bacteria	Pseudomonadota	Gammaproteobacteria	Arenicellales	Arenicellaceae
-3335	1	0	0	0	0	0	0	0	0	0	0	0	0	0	0	0	0	0	0	0	0	0	0	0	0	0	0	0	0	0	0	0	1	0	0	Bacteria	Pseudomonadota	Gammaproteobacteria	Arenicellales	Arenicellaceae
-1508	0	1	16	1	0	0	1	0	0	1	0	0	0	1	0	1	1	3	0	0	0	1	0	4	6	33	5	0	0	3	3	1	1	0	0	Bacteria	Pseudomonadota	Gammaproteobacteria	Aeromonadales	unclassified_Aeromonadales
2806	0	0	0	0	0	0	0	0	0	0	16	0	0	0	0	0	0	0	0	0	5	0	0	0	0	0	0	0	0	0	0	0	0	0	0	Bacteria	Pseudomonadota	Gammaproteobacteria	Orbales
2807	0	0	0	0	0	0	0	0	0	0	16	0	0	0	0	0	0	0	0	0	5	0	0	0	0	0	0	0	0	0	0	0	0	0	0	Bacteria	Pseudomonadota	Gammaproteobacteria	Orbales	Orbaceae
1867	0	0	0	0	0	0	0	0	0	0	3	0	0	0	0	0	0	0	0	0	0	0	0	0	0	0	0	0	0	0	0	0	0	0	0	Bacteria	Pseudomonadota	Gammaproteobacteria	Orbales	Orbaceae
2808	0	0	0	0	0	0	0	0	0	0	6	0	0	0	0	0	0	0	0	0	1	0	0	0	0	0	0	0	0	0	0	0	0	0	0	Bacteria	Pseudomonadota	Gammaproteobacteria	Orbales	Orbaceae
5110	0	0	0	0	0	0	0	0	0	0	0	0	0	0	0	0	0	0	0	0	2	0	0	0	0	0	0	0	0	0	0	0	0	0	0	Bacteria	Pseudomonadota	Gammaproteobacteria	Orbales	Orbaceae
-2808	0	0	0	0	0	0	0	0	0	0	7	0	0	0	0	0	0	0	0	0	2	0	0	0	0	0	0	0	0	0	0	0	0	0	0	Bacteria	Pseudomonadota	Gammaproteobacteria	Orbales	Orbaceae
-1562	0	0	0	0	0	0	0	0	0	0	0	0	0	0	0	1	0	0	7	0	0	0	0	0	0	0	0	0	0	0	0	0	0	0	0	Bacteria	Pseudomonadota	Gammaproteobacteria	Cardiobacteriales	unclassified_Cardiobacteriales
-1669	0	0	0	0	0	0	0	0	0	0	0	0	0	0	0	0	0	0	1	0	0	0	0	0	0	0	0	0	0	0	1	0	1	0	0	Bacteria	Pseudomonadota	Gammaproteobacteria	Legionellales	unclassified_Legionellales
-843	3243	471	3223	141	20	43	185	88	12	258	168	397	391	3098	994	161	257	235	110	1218	13604	3458	5556	854	510	1123	4596	213	1134	523	310	287	2104	1119	4393	Bacteria	Pseudomonadota	Alphaproteobacteria	unclassified_Alphaproteobacteria
1175	5095	34688	5172	419	4972	26210	37899	25901	14988	71214	29977	103193	7568	40580	8878	5340	83820	90663	159570	15228	15425	12541	19358	142970	90391	50185	72820	12272	46440	71533	24248	40770	11157	5277	28574	Bacteria	Pseudomonadota	Betaproteobacteria
1176	2976	31207	2089	301	4735	24671	35946	24261	14102	67130	27806	95080	4455	17746	6449	3531	77763	84188	149999	12787	5968	6257	9014	101616	54448	42978	65363	11186	41573	64150	17105	37108	5645	2727	20619	Bacteria	Pseudomonadota	Betaproteobacteria	Burkholderiales
1206	2302	27306	1206	231	4165	21965	31791	21101	12422	58009	24982	82255	2719	7451	4938	2937	68741	72763	132828	9638	3338	3309	3757	85368	43406	37223	55741	9690	35344	53491	12629	32106	2613	1157	14302	Bacteria	Pseudomonadota	Betaproteobacteria	Burkholderiales	Comamonadaceae
1223	54	856	21	6	93	749	952	604	258	1519	629	2598	58	149	100	62	1770	2196	3346	282	55	71	106	2219	1183	845	1556	280	1083	1567	312	934	87	30	424	Bacteria	Pseudomonadota	Betaproteobacteria	Burkholderiales	Comamonadaceae
3501	939	11224	458	102	1763	9401	14108	8842	5411	23790	10040	34135	1203	3106	2134	1075	28915	31308	55994	4184	1367	1312	1453	33979	16905	14150	22526	3964	14492	21805	5010	12957	1056	406	5868	Bacteria	Pseudomonadota	Betaproteobacteria	Burkholderiales	Comamonadaceae
1211	25	290	12	4	63	227	322	216	122	617	296	864	35	87	66	29	703	744	1466	109	27	24	27	1024	559	389	695	134	458	664	164	402	30	12	189	Bacteria	Pseudomonadota	Betaproteobacteria	Burkholderiales	Comamonadaceae
1271	186	2316	159	19	310	1849	2271	1610	867	4887	2022	6574	189	687	425	202	5108	5205	10819	826	449	388	335	7885	3838	4421	4718	776	2842	4179	839	2510	235	103	1140	Bacteria	Pseudomonadota	Betaproteobacteria	Burkholderiales	Comamonadaceae
1208	44	878	28	8	93	442	867	506	318	1784	563	2569	63	152	70	58	1664	1591	2891	228	106	106	102	1852	919	811	1269	215	825	1277	317	734	58	33	304	Bacteria	Pseudomonadota	Betaproteobacteria	Burkholderiales	Comamonadaceae
1261	18	168	5	3	31	213	234	174	128	588	272	615	42	100	51	25	749	524	922	87	19	24	45	543	325	167	377	85	237	428	158	208	17	16	89	Bacteria	Pseudomonadota	Betaproteobacteria	Burkholderiales	Comamonadaceae
5044	39	268	17	0	63	182	322	301	153	602	247	588	34	105	51	69	995	1188	2443	80	46	58	55	1188	731	456	820	133	454	726	300	468	36	14	206	Bacteria	Pseudomonadota	Betaproteobacteria	Burkholderiales	Comamonadaceae
1225	11	108	4	0	5	19	77	69	37	168	77	161	5	20	9	5	178	69	427	10	1	7	16	90	42	14	43	7	51	43	20	44	1	2	14	Bacteria	Pseudomonadota	Betaproteobacteria	Burkholderiales	Comamonadaceae
1215	26	538	10	2	69	275	596	382	297	500	412	1562	22	152	107	81	1338	1230	1951	113	18	41	68	1298	697	437	909	175	622	841	203	620	27	20	238	Bacteria	Pseudomonadota	Betaproteobacteria	Burkholderiales	Comamonadaceae
1256	17	108	6	0	26	88	158	108	70	494	201	351	27	40	26	18	530	407	810	41	12	13	16	367	205	101	298	46	188	291	74	165	7	13	67	Bacteria	Pseudomonadota	Betaproteobacteria	Burkholderiales	Comamonadaceae
1229	10	127	6	0	6	80	100	91	11	126	47	203	4	27	9	12	337	303	264	13	8	12	15	400	163	225	225	37	142	232	37	133	5	5	55	Bacteria	Pseudomonadota	Betaproteobacteria	Burkholderiales	Comamonadaceae
1232	3	34	0	0	4	23	38	21	7	36	21	80	2	2	6	2	38	65	67	2	3	2	3	47	22	7	36	12	20	29	8	11	2	3	2	Bacteria	Pseudomonadota	Betaproteobacteria	Burkholderiales	Comamonadaceae
1224	19	273	18	2	59	151	321	231	158	752	435	1312	36	86	42	52	676	1360	1758	44	33	22	44	1420	626	579	939	141	642	940	230	563	17	12	182	Bacteria	Pseudomonadota	Betaproteobacteria	Burkholderiales	Comamonadaceae
1209	1	0	1	0	1	11	64	41	2	1	4	146	0	1	0	17	31	46	12	1	1	5	1	33	16	14	48	4	18	27	1	10	1	0	15	Bacteria	Pseudomonadota	Betaproteobacteria	Burkholderiales	Comamonadaceae
1265	11	57	3	0	12	29	74	49	35	201	118	160	5	40	17	4	215	166	432	28	13	16	17	269	167	110	145	24	88	160	53	86	9	1	38	Bacteria	Pseudomonadota	Betaproteobacteria	Burkholderiales	Comamonadaceae
1260	4	45	4	0	9	43	25	25	30	45	44	52	5	4	4	6	51	82	155	27	2	9	4	86	41	36	61	13	39	65	10	39	6	1	12	Bacteria	Pseudomonadota	Betaproteobacteria	Burkholderiales	Comamonadaceae
1258	5	23	0	1	3	57	54	131	72	59	91	228	4	13	10	13	48	158	412	9	7	6	30	147	77	54	116	28	71	167	30	74	1	13	25	Bacteria	Pseudomonadota	Betaproteobacteria	Burkholderiales	Comamonadaceae
1267	3	35	0	0	4	12	14	13	15	26	20	30	1	0	6	3	37	23	43	5	0	2	4	35	13	10	21	6	23	22	6	11	0	1	10	Bacteria	Pseudomonadota	Betaproteobacteria	Burkholderiales	Comamonadaceae
5041	2	6	0	0	2	9	9	5	3	2	2	16	0	1	2	2	3	11	11	0	0	0	1	7	7	10	7	1	9	6	2	5	0	1	4	Bacteria	Pseudomonadota	Betaproteobacteria	Burkholderiales	Comamonadaceae
1257	2	56	3	1	12	19	162	43	14	34	83	137	6	21	2	25	34	186	333	18	9	3	6	233	214	56	139	33	73	153	43	62	2	2	32	Bacteria	Pseudomonadota	Betaproteobacteria	Burkholderiales	Comamonadaceae
1214	1	10	0	0	1	6	0	4	0	5	5	13	0	1	0	2	2	32	29	1	0	0	1	36	12	2	16	2	14	14	6	21	1	0	6	Bacteria	Pseudomonadota	Betaproteobacteria	Burkholderiales	Comamonadaceae
1207	1	3	0	0	0	2	7	8	0	6	2	9	0	0	3	2	2	10	38	1	0	0	1	18	8	3	8	2	5	5	1	2	0	0	3	Bacteria	Pseudomonadota	Betaproteobacteria	Burkholderiales	Comamonadaceae
1233	0	9	0	0	0	10	11	30	3	0	0	0	3	1	2	0	20	22	34	3	2	1	0	23	9	3	12	3	11	8	7	12	1	1	3	Bacteria	Pseudomonadota	Betaproteobacteria	Burkholderiales	Comamonadaceae
1264	0	30	0	0	5	0	0	2	1	1	30	78	0	0	1	3	11	39	83	1	0	0	0	39	28	8	21	2	17	39	50	3	0	1	6	Bacteria	Pseudomonadota	Betaproteobacteria	Burkholderiales	Comamonadaceae
2956	0	9	0	0	0	1	0	3	4	50	16	12	1	1	1	0	3	34	27	1	1	1	1	76	30	39	25	5	18	42	10	20	1	2	8	Bacteria	Pseudomonadota	Betaproteobacteria	Burkholderiales	Comamonadaceae
1266	0	12	0	0	6	25	11	5	7	98	3	40	3	11	0	13	100	38	91	9	2	1	9	40	51	15	33	9	13	59	143	25	1	1	14	Bacteria	Pseudomonadota	Betaproteobacteria	Burkholderiales	Comamonadaceae
1230	0	5	0	0	0	6	3	3	5	17	1	42	0	0	1	0	2	7	5	3	0	1	0	5	3	8	5	1	0	4	0	3	1	0	0	Bacteria	Pseudomonadota	Betaproteobacteria	Burkholderiales	Comamonadaceae
4278	0	7	1	0	0	8	0	9	0	7	1	8	0	0	0	2	0	21	14	0	0	4	0	22	8	8	14	3	9	28	0	4	0	0	1	Bacteria	Pseudomonadota	Betaproteobacteria	Burkholderiales	Comamonadaceae
1210	0	1	0	0	3	0	0	0	6	0	0	85	0	5	0	10	31	140	51	0	0	0	0	155	57	40	112	18	86	112	15	90	0	0	19	Bacteria	Pseudomonadota	Betaproteobacteria	Burkholderiales	Comamonadaceae
1220	0	2	0	0	0	2	0	2	0	1	5	12	0	0	0	0	0	0	11	0	0	0	0	1	0	0	1	0	0	0	2	0	0	0	0	Bacteria	Pseudomonadota	Betaproteobacteria	Burkholderiales	Comamonadaceae
1236	0	2	0	0	0	0	0	6	0	2	1	3	0	0	1	0	2	4	7	1	2	1	1	6	11	17	2	1	1	0	1	3	0	0	1	Bacteria	Pseudomonadota	Betaproteobacteria	Burkholderiales	Comamonadaceae
1219	0	2	0	0	0	3	2	0	1	1	3	5	0	0	0	1	1	1	18	0	0	0	0	2	1	3	2	2	4	0	1	4	0	1	1	Bacteria	Pseudomonadota	Betaproteobacteria	Burkholderiales	Comamonadaceae
1268	0	0	1	0	0	0	0	10	0	0	0	0	0	0	1	0	0	15	0	0	0	0	0	14	0	1	14	2	2	10	4	8	0	0	0	Bacteria	Pseudomonadota	Betaproteobacteria	Burkholderiales	Comamonadaceae
1216	0	0	0	0	3	0	20	0	0	0	0	0	0	0	23	0	32	93	6	9	0	1	0	81	42	21	63	8	39	75	11	50	5	0	23	Bacteria	Pseudomonadota	Betaproteobacteria	Burkholderiales	Comamonadaceae
1235	0	0	0	0	2	0	19	0	0	0	0	0	4	0	3	0	180	0	0	4	0	0	3	1	0	0	0	0	0	0	0	0	2	1	0	Bacteria	Pseudomonadota	Betaproteobacteria	Burkholderiales	Comamonadaceae
1239	0	0	0	0	1	0	0	0	0	0	0	0	0	0	0	0	6	0	1	1	0	0	0	2	5	0	0	0	0	0	1	1	0	0	0	Bacteria	Pseudomonadota	Betaproteobacteria	Burkholderiales	Comamonadaceae
1231	0	0	0	0	0	0	2	0	0	11	0	5	0	0	0	0	1	0	1	0	1	0	0	13	11	0	1	0	0	3	0	0	0	0	0	Bacteria	Pseudomonadota	Betaproteobacteria	Burkholderiales	Comamonadaceae
1237	0	0	0	0	0	0	0	1	0	1	0	1	0	0	0	1	16	2	1	0	0	0	1	2	0	0	0	0	0	0	2	0	0	0	0	Bacteria	Pseudomonadota	Betaproteobacteria	Burkholderiales	Comamonadaceae
5042	0	0	0	0	0	0	0	0	0	1	0	0	0	0	0	0	0	0	6	0	0	0	0	0	1	2	1	0	0	0	0	0	0	0	0	Bacteria	Pseudomonadota	Betaproteobacteria	Burkholderiales	Comamonadaceae
1217	0	0	0	0	0	0	0	0	0	0	0	1	0	0	0	0	0	1	1	0	0	0	0	1	1	1	0	0	0	1	1	0	0	0	0	Bacteria	Pseudomonadota	Betaproteobacteria	Burkholderiales	Comamonadaceae
1782	0	0	0	0	0	0	0	0	0	0	0	0	0	0	2	0	0	0	0	0	0	0	1	1	0	0	0	0	0	0	0	2	0	0	0	Bacteria	Pseudomonadota	Betaproteobacteria	Burkholderiales	Comamonadaceae
1226	0	0	0	0	0	0	0	0	0	0	0	0	0	0	0	14	0	0	0	0	0	0	0	0	0	0	0	0	0	0	0	0	0	0	0	Bacteria	Pseudomonadota	Betaproteobacteria	Burkholderiales	Comamonadaceae
1259	0	0	0	0	0	0	0	0	0	0	0	0	0	0	0	0	0	75	61	0	0	0	0	68	41	33	50	8	29	5	9	12	0	0	16	Bacteria	Pseudomonadota	Betaproteobacteria	Burkholderiales	Comamonadaceae
3500	0	0	0	0	0	0	0	0	0	0	0	0	0	0	0	0	0	0	0	0	0	0	0	1	0	0	0	0	0	0	0	0	0	0	0	Bacteria	Pseudomonadota	Betaproteobacteria	Burkholderiales	Comamonadaceae
-1207	881	9804	449	83	1516	8023	10948	7556	4387	21577	9291	29560	967	2639	1763	1129	24912	25367	47787	3497	1154	1178	1391	31639	16337	14127	20413	3510	12719	19464	4548	11810	1004	462	5287	Bacteria	Pseudomonadota	Betaproteobacteria	Burkholderiales	Comamonadaceae
1255	150	73	321	20	14	66	72	97	34	228	110	186	558	4007	467	99	334	215	360	746	811	900	2256	1596	1955	538	796	64	426	691	752	144	1064	670	2054	Bacteria	Pseudomonadota	Betaproteobacteria	Burkholderiales	Burkholderiales_incertae_sedis
1269	124	51	282	19	4	6	9	32	5	71	12	9	508	3730	424	76	57	53	22	691	696	795	2058	1095	1260	421	617	36	327	491	688	57	978	621	1830	Bacteria	Pseudomonadota	Betaproteobacteria	Burkholderiales	Burkholderiales_incertae_sedis
5038	5	11	2	0	3	29	19	33	2	104	50	79	3	18	2	5	143	58	150	16	7	7	4	90	77	60	52	4	25	48	25	23	7	3	20	Bacteria	Pseudomonadota	Betaproteobacteria	Burkholderiales	Burkholderiales_incertae_sedis
3512	0	0	4	0	0	0	18	0	16	0	17	32	2	6	3	2	2	26	82	0	21	7	9	181	347	12	28	4	11	23	6	18	4	1	22	Bacteria	Pseudomonadota	Betaproteobacteria	Burkholderiales	Burkholderiales_incertae_sedis
1270	0	0	0	0	0	0	0	0	0	0	0	0	0	18	0	0	0	0	0	0	0	0	0	28	31	0	0	0	0	20	2	0	0	0	0	Bacteria	Pseudomonadota	Betaproteobacteria	Burkholderiales	Burkholderiales_incertae_sedis
5039	0	0	0	0	0	0	0	0	0	0	0	0	0	0	0	0	1	0	0	0	0	0	0	0	0	0	0	0	0	0	0	0	0	0	0	Bacteria	Pseudomonadota	Betaproteobacteria	Burkholderiales	Burkholderiales_incertae_sedis
1195	122	1456	39	6	201	965	1411	1179	552	2732	878	4262	109	369	239	163	3279	4165	6603	565	95	143	131	4157	2246	1238	3063	565	2156	4472	1799	2080	122	93	887	Bacteria	Pseudomonadota	Betaproteobacteria	Burkholderiales	Burkholderiaceae
1204	7	25	2	1	6	10	29	21	8	166	0	0	2	9	7	1	148	258	0	2	0	5	2	209	102	78	168	22	124	206	26	95	6	8	28	Bacteria	Pseudomonadota	Betaproteobacteria	Burkholderiales	Burkholderiaceae
1203	89	1226	23	4	144	841	1219	1079	486	2409	800	3412	98	248	207	87	2599	3488	5428	428	70	127	113	3283	1694	901	2530	461	1677	2391	606	1577	86	41	748	Bacteria	Pseudomonadota	Betaproteobacteria	Burkholderiales	Burkholderiaceae
1198	1	27	0	0	0	6	16	0	4	4	14	86	0	0	15	0	40	47	47	6	0	1	0	35	36	6	26	3	21	16	5	20	1	0	8	Bacteria	Pseudomonadota	Betaproteobacteria	Burkholderiales	Burkholderiaceae
4259	2	4	0	0	0	2	0	4	0	2	3	40	0	3	0	0	1	0	75	9	0	1	1	4	13	0	1	2	2	0	2	0	0	0	0	Bacteria	Pseudomonadota	Betaproteobacteria	Burkholderiales	Burkholderiaceae
5034	3	31	2	1	0	8	5	21	3	27	11	192	1	52	0	1	75	38	77	45	2	1	1	129	87	14	36	4	31	10	12	26	12	1	11	Bacteria	Pseudomonadota	Betaproteobacteria	Burkholderiales	Burkholderiaceae
4337	7	55	1	0	33	40	98	19	26	20	0	314	4	16	3	47	305	179	621	25	11	5	10	307	191	176	186	47	228	1737	1099	300	10	38	50	Bacteria	Pseudomonadota	Betaproteobacteria	Burkholderiales	Burkholderiaceae
3339	1	4	0	0	0	0	2	0	0	1	9	8	0	0	0	1	0	8	17	0	0	0	0	5	1	7	1	1	6	5	7	3	1	2	0	Bacteria	Pseudomonadota	Betaproteobacteria	Burkholderiales	Burkholderiaceae
1200	0	18	2	0	4	22	0	0	0	0	0	0	1	7	0	10	0	0	0	6	0	0	0	1	0	0	1	0	0	0	0	0	0	0	1	Bacteria	Pseudomonadota	Betaproteobacteria	Burkholderiales	Burkholderiaceae
1202	0	1	0	0	0	0	0	0	0	0	0	0	0	0	0	0	0	0	3	0	0	0	0	0	0	0	0	0	0	0	0	0	0	1	0	Bacteria	Pseudomonadota	Betaproteobacteria	Burkholderiales	Burkholderiaceae
5035	0	0	2	0	4	0	2	0	0	0	0	0	0	0	0	1	0	0	6	0	0	0	0	0	0	1	0	0	0	0	0	0	0	0	0	Bacteria	Pseudomonadota	Betaproteobacteria	Burkholderiales	Burkholderiaceae
3506	0	0	0	0	1	0	0	0	0	0	0	0	0	0	0	0	0	0	5	0	0	0	0	0	0	0	0	0	0	0	0	0	0	0	0	Bacteria	Pseudomonadota	Betaproteobacteria	Burkholderiales	Burkholderiaceae
4192	0	0	0	0	1	0	0	0	0	0	0	0	0	0	0	0	0	0	3	0	0	0	0	0	0	0	0	0	0	0	0	0	0	0	0	Bacteria	Pseudomonadota	Betaproteobacteria	Burkholderiales	Burkholderiaceae
3504	0	0	0	0	0	1	0	0	0	0	0	0	0	1	0	0	0	0	0	0	5	0	0	0	0	0	0	0	0	0	0	0	1	0	1	Bacteria	Pseudomonadota	Betaproteobacteria	Burkholderiales	Burkholderiaceae
4346	0	0	0	0	0	1	0	0	0	0	0	0	0	0	0	0	1	0	0	0	0	0	0	0	0	0	0	0	0	0	0	0	0	0	0	Bacteria	Pseudomonadota	Betaproteobacteria	Burkholderiales	Burkholderiaceae
5036	0	0	0	0	0	0	0	7	0	0	0	9	0	0	1	1	1	0	0	0	0	0	0	6	2	0	0	0	0	0	0	0	0	0	0	Bacteria	Pseudomonadota	Betaproteobacteria	Burkholderiales	Burkholderiaceae
4391	0	0	0	0	0	0	0	0	2	0	0	0	0	0	0	0	0	0	0	0	0	0	0	3	3	1	0	1	0	0	0	0	0	0	0	Bacteria	Pseudomonadota	Betaproteobacteria	Burkholderiales	Burkholderiaceae
1197	0	0	0	0	0	0	0	0	0	0	15	0	0	0	0	0	0	0	131	2	0	0	0	6	2	0	0	0	0	0	0	0	0	0	1	Bacteria	Pseudomonadota	Betaproteobacteria	Burkholderiales	Burkholderiaceae
1196	0	0	0	0	0	0	0	0	0	0	0	2	0	0	0	0	2	0	0	0	0	0	0	0	0	0	0	0	1	0	0	0	0	0	0	Bacteria	Pseudomonadota	Betaproteobacteria	Burkholderiales	Burkholderiaceae
3503	0	0	0	0	0	0	0	0	0	0	0	0	0	0	0	0	0	1	0	0	0	0	0	0	0	0	0	0	0	0	0	0	0	0	0	Bacteria	Pseudomonadota	Betaproteobacteria	Burkholderiales	Burkholderiaceae
3502	0	0	0	0	0	0	0	0	0	0	0	0	0	0	0	0	0	0	1	0	0	0	0	0	1	0	0	0	0	0	0	0	0	0	0	Bacteria	Pseudomonadota	Betaproteobacteria	Burkholderiales	Burkholderiaceae
1177	41	311	11	2	90	133	564	359	189	1232	487	1359	64	117	72	40	849	1261	1553	122	53	67	40	1267	665	564	881	146	584	962	207	481	25	40	292	Bacteria	Pseudomonadota	Betaproteobacteria	Burkholderiales	Alcaligenaceae
3507	2	4	1	0	1	1	19	0	1	76	6	32	0	0	1	0	6	49	11	1	3	2	0	66	34	25	53	8	32	45	5	18	0	0	12	Bacteria	Pseudomonadota	Betaproteobacteria	Burkholderiales	Alcaligenaceae
4038	4	32	0	0	7	35	76	62	27	88	32	96	4	14	8	2	47	36	123	10	4	6	3	19	15	8	18	4	11	22	7	19	4	6	15	Bacteria	Pseudomonadota	Betaproteobacteria	Burkholderiales	Alcaligenaceae
4037	11	97	1	1	35	8	166	98	32	410	202	619	28	24	18	6	281	383	782	35	12	11	12	358	160	113	277	48	180	336	90	158	6	11	91	Bacteria	Pseudomonadota	Betaproteobacteria	Burkholderiales	Alcaligenaceae
1185	2	0	0	0	0	0	0	0	0	0	0	0	0	1	0	0	0	0	0	0	0	0	0	0	15	0	0	0	0	0	0	0	0	0	0	Bacteria	Pseudomonadota	Betaproteobacteria	Burkholderiales	Alcaligenaceae
3505	11	88	3	0	24	32	107	84	48	214	115	187	12	41	34	13	206	244	228	36	12	18	11	232	117	112	165	29	101	168	36	77	11	11	47	Bacteria	Pseudomonadota	Betaproteobacteria	Burkholderiales	Alcaligenaceae
1189	1	3	0	0	0	0	20	12	3	50	21	23	1	1	0	0	25	27	40	3	2	2	0	32	19	12	18	4	10	14	5	8	0	0	7	Bacteria	Pseudomonadota	Betaproteobacteria	Burkholderiales	Alcaligenaceae
3508	0	0	0	0	0	0	1	0	1	0	0	0	0	1	0	0	2	9	0	1	0	0	0	23	12	11	12	3	3	6	1	4	0	0	1	Bacteria	Pseudomonadota	Betaproteobacteria	Burkholderiales	Alcaligenaceae
1184	0	0	0	0	0	0	0	0	3	0	0	0	0	0	0	3	0	0	0	0	0	0	0	0	0	0	0	0	0	0	0	0	0	0	0	Bacteria	Pseudomonadota	Betaproteobacteria	Burkholderiales	Alcaligenaceae
1179	0	0	0	0	0	0	0	0	3	0	0	0	0	0	0	0	0	71	0	0	0	0	0	65	32	15	53	8	40	13	6	32	0	0	18	Bacteria	Pseudomonadota	Betaproteobacteria	Burkholderiales	Alcaligenaceae
3337	0	0	0	0	0	0	0	0	5	0	1	1	0	0	0	2	1	0	4	1	0	1	0	5	1	6	3	0	1	1	0	0	0	0	0	Bacteria	Pseudomonadota	Betaproteobacteria	Burkholderiales	Alcaligenaceae
3509	0	0	0	0	0	0	0	0	0	0	5	0	0	0	0	0	0	0	0	0	0	0	0	0	0	0	0	0	0	0	0	0	0	0	0	Bacteria	Pseudomonadota	Betaproteobacteria	Burkholderiales	Alcaligenaceae
1178	0	0	0	0	0	0	0	0	0	0	1	0	0	0	0	0	0	1	0	0	0	0	0	4	0	0	1	0	3	1	0	0	0	0	0	Bacteria	Pseudomonadota	Betaproteobacteria	Burkholderiales	Alcaligenaceae
3336	0	0	0	0	0	0	0	0	0	0	0	0	0	0	0	0	0	1	0	0	0	0	0	0	0	0	0	0	0	0	0	0	0	0	0	Bacteria	Pseudomonadota	Betaproteobacteria	Burkholderiales	Alcaligenaceae
1191	0	0	0	0	0	0	0	0	0	0	0	0	0	0	0	0	0	0	0	0	0	1	0	0	0	0	0	0	0	0	0	0	0	0	0	Bacteria	Pseudomonadota	Betaproteobacteria	Burkholderiales	Alcaligenaceae
3510	0	0	0	0	0	0	0	0	0	0	0	0	0	0	0	0	0	0	0	0	0	0	0	1	0	2	0	0	0	1	0	0	0	0	0	Bacteria	Pseudomonadota	Betaproteobacteria	Burkholderiales	Alcaligenaceae
4036	0	0	0	0	0	0	0	0	0	0	0	0	0	0	0	0	0	0	0	0	0	0	0	1	0	1	1	0	0	0	0	1	0	0	0	Bacteria	Pseudomonadota	Betaproteobacteria	Burkholderiales	Alcaligenaceae
1181	0	0	0	0	0	0	0	0	0	0	0	0	0	0	0	0	0	0	0	0	0	0	0	0	0	35	0	0	0	0	0	0	0	0	0	Bacteria	Pseudomonadota	Betaproteobacteria	Burkholderiales	Alcaligenaceae
1240	35	450	39	10	76	400	599	345	266	1362	332	2518	46	419	48	65	1167	1409	2833	598	120	55	102	1404	798	617	1059	156	645	959	237	510	705	44	399	Bacteria	Pseudomonadota	Betaproteobacteria	Burkholderiales	Oxalobacteraceae
3341	1	33	3	0	12	42	35	11	25	148	18	276	0	12	3	3	71	117	149	29	9	5	8	95	58	44	92	16	51	93	18	54	22	1	26	Bacteria	Pseudomonadota	Betaproteobacteria	Burkholderiales	Oxalobacteraceae
4490	5	27	5	2	13	66	143	9	32	243	53	498	9	23	8	10	143	121	968	69	12	7	19	121	90	63	88	9	48	82	43	52	109	11	36	Bacteria	Pseudomonadota	Betaproteobacteria	Burkholderiales	Oxalobacteraceae
5046	4	14	0	0	2	4	45	4	4	28	16	123	10	143	2	1	59	25	12	11	7	1	5	48	33	13	22	6	16	17	2	9	12	3	12	Bacteria	Pseudomonadota	Betaproteobacteria	Burkholderiales	Oxalobacteraceae
2958	0	10	0	0	0	0	0	0	0	0	0	0	0	0	0	0	0	0	0	0	0	0	0	0	0	0	0	0	0	1	0	0	0	0	0	Bacteria	Pseudomonadota	Betaproteobacteria	Burkholderiales	Oxalobacteraceae
1251	0	11	0	0	1	8	14	8	7	13	20	98	0	1	0	0	30	35	46	8	0	2	0	24	14	7	29	1	16	32	5	7	4	0	3	Bacteria	Pseudomonadota	Betaproteobacteria	Burkholderiales	Oxalobacteraceae
5045	0	17	6	0	0	4	14	10	3	26	10	60	1	5	1	4	33	31	88	13	1	0	1	50	17	15	24	4	14	25	9	12	17	1	9	Bacteria	Pseudomonadota	Betaproteobacteria	Burkholderiales	Oxalobacteraceae
1243	0	1	0	0	2	4	2	0	1	13	0	14	0	0	0	0	6	0	29	1	1	1	0	1	0	0	0	0	0	0	0	0	0	0	0	Bacteria	Pseudomonadota	Betaproteobacteria	Burkholderiales	Oxalobacteraceae
1249	0	0	2	0	1	0	0	0	0	0	1	3	0	7	0	1	0	0	0	20	3	0	2	0	0	12	2	0	0	0	2	1	38	0	8	Bacteria	Pseudomonadota	Betaproteobacteria	Burkholderiales	Oxalobacteraceae
1242	0	0	0	0	0	1	7	4	3	15	0	13	0	6	0	0	10	11	0	3	0	0	2	6	9	4	3	0	9	15	0	4	3	1	2	Bacteria	Pseudomonadota	Betaproteobacteria	Burkholderiales	Oxalobacteraceae
1783	0	0	0	0	0	0	15	1	0	7	0	0	0	2	0	0	12	18	40	8	1	0	1	15	7	5	13	1	11	9	4	5	0	0	1	Bacteria	Pseudomonadota	Betaproteobacteria	Burkholderiales	Oxalobacteraceae
1250	0	0	0	0	0	0	0	1	0	0	0	0	0	0	0	0	0	0	11	0	0	0	0	0	0	0	0	0	0	0	0	0	0	0	0	Bacteria	Pseudomonadota	Betaproteobacteria	Burkholderiales	Oxalobacteraceae
1246	0	0	0	0	0	0	0	0	0	3	0	1	0	1	0	0	0	0	18	1	0	0	0	0	0	0	0	0	0	0	1	0	1	0	0	Bacteria	Pseudomonadota	Betaproteobacteria	Burkholderiales	Oxalobacteraceae
1245	0	0	0	0	0	0	0	0	0	0	3	0	0	0	0	0	0	25	0	0	0	0	0	17	4	9	18	1	14	16	1	8	0	0	1	Bacteria	Pseudomonadota	Betaproteobacteria	Burkholderiales	Oxalobacteraceae
5047	0	0	0	0	0	0	0	0	0	0	0	0	0	2	0	0	0	0	0	0	0	0	0	0	0	0	0	0	0	0	0	0	0	0	0	Bacteria	Pseudomonadota	Betaproteobacteria	Burkholderiales	Oxalobacteraceae
1248	0	0	0	0	0	0	0	0	0	0	0	0	0	0	0	0	0	0	0	0	0	1	0	0	0	0	0	0	0	0	0	0	0	0	0	Bacteria	Pseudomonadota	Betaproteobacteria	Burkholderiales	Oxalobacteraceae
-1256	21	11	33	1	7	31	26	32	11	53	31	66	45	235	38	16	131	78	106	39	87	91	185	202	240	45	99	20	63	109	31	46	75	45	182	Bacteria	Pseudomonadota	Betaproteobacteria	Burkholderiales	Burkholderiales_incertae_sedis
-1178	10	87	6	1	23	57	175	103	66	394	104	401	19	35	11	14	281	440	365	35	20	26	14	461	260	224	280	42	203	355	57	164	4	12	101	Bacteria	Pseudomonadota	Betaproteobacteria	Burkholderiales	Alcaligenaceae
-1241	25	337	23	8	45	271	324	297	191	866	211	1432	26	217	34	46	803	1026	1472	435	86	38	64	1027	566	445	768	118	466	669	152	358	499	27	301	Bacteria	Pseudomonadota	Betaproteobacteria	Burkholderiales	Oxalobacteraceae
-1196	12	65	7	0	8	34	40	28	23	103	26	199	3	33	6	14	107	146	189	42	7	3	4	169	114	54	114	24	66	107	42	59	5	2	39	Bacteria	Pseudomonadota	Betaproteobacteria	Burkholderiales	Burkholderiaceae
1252	0	0	0	0	0	0	0	0	0	0	0	0	0	0	0	0	0	0	0	0	0	0	0	0	1	0	0	0	0	0	0	0	0	0	0	Bacteria	Pseudomonadota	Betaproteobacteria	Burkholderiales	Sutterellaceae
4174	0	0	0	0	0	0	0	0	0	0	0	0	0	0	0	0	0	0	0	0	0	0	0	0	1	0	0	0	0	0	0	0	0	0	0	Bacteria	Pseudomonadota	Betaproteobacteria	Burkholderiales	Sutterellaceae
-1177	326	1611	473	32	189	1142	1509	1180	639	3567	1017	4500	959	5383	685	227	3393	4375	5822	1118	1551	1783	2728	7824	5377	2798	3823	565	2418	3575	1481	1787	1116	723	2685	Bacteria	Pseudomonadota	Betaproteobacteria	Burkholderiales	unclassified_Burkholderiales
1330	123	759	111	11	61	604	659	688	417	1487	918	3390	124	223	183	475	2025	2407	3546	364	1318	194	603	2355	1356	3107	1867	312	1183	1796	492	1197	275	152	860	Bacteria	Pseudomonadota	Betaproteobacteria	Rhodocyclales
3520	68	274	51	5	24	132	108	305	55	378	222	680	46	107	62	181	453	297	916	186	1179	80	423	222	233	1535	316	39	206	281	162	129	188	105	392	Bacteria	Pseudomonadota	Betaproteobacteria	Rhodocyclales	Zoogloeaceae
5064	49	37	42	2	0	3	0	3	1	7	2	0	5	63	18	36	1	1	10	92	376	38	179	5	16	134	62	4	49	11	54	10	136	45	147	Bacteria	Pseudomonadota	Betaproteobacteria	Rhodocyclales	Zoogloeaceae
5065	3	1	1	2	0	1	0	10	5	0	3	1	2	2	0	31	0	0	150	39	582	9	133	1	2	30	9	1	2	4	11	0	35	38	128	Bacteria	Pseudomonadota	Betaproteobacteria	Rhodocyclales	Zoogloeaceae
1351	8	141	5	0	21	97	55	237	27	314	161	569	24	29	18	67	226	249	471	32	4	11	13	168	110	258	200	33	133	231	55	97	4	3	38	Bacteria	Pseudomonadota	Betaproteobacteria	Rhodocyclales	Zoogloeaceae
1349	1	28	0	0	1	19	12	19	8	19	26	57	9	5	12	21	108	18	144	3	0	3	9	14	9	58	15	0	8	10	11	10	1	2	7	Bacteria	Pseudomonadota	Betaproteobacteria	Rhodocyclales	Zoogloeaceae
1350	0	42	0	0	0	0	31	0	0	0	0	0	0	1	5	11	0	0	0	0	0	0	0	8	9	961	14	0	0	7	4	0	0	0	0	Bacteria	Pseudomonadota	Betaproteobacteria	Rhodocyclales	Zoogloeaceae
5068	0	1	1	0	0	0	0	2	0	5	0	3	0	0	1	1	11	1	11	0	1	0	1	2	0	7	1	0	0	0	1	0	0	0	0	Bacteria	Pseudomonadota	Betaproteobacteria	Rhodocyclales	Zoogloeaceae
1332	0	0	0	0	0	0	0	0	0	0	1	0	0	0	0	0	0	0	0	0	0	0	0	0	0	3	0	0	0	0	0	0	0	0	0	Bacteria	Pseudomonadota	Betaproteobacteria	Rhodocyclales	Zoogloeaceae
5066	0	0	0	0	0	0	0	0	0	0	0	0	0	0	0	1	0	0	1	0	20	2	6	1	8	2	0	0	0	0	3	0	0	1	4	Bacteria	Pseudomonadota	Betaproteobacteria	Rhodocyclales	Zoogloeaceae
5067	0	0	0	0	0	0	0	0	0	0	0	0	0	0	0	0	0	0	0	0	0	0	2	2	12	0	0	0	0	0	1	0	0	0	1	Bacteria	Pseudomonadota	Betaproteobacteria	Rhodocyclales	Zoogloeaceae
3521	16	168	17	4	12	285	332	190	260	738	410	1887	40	45	67	228	850	799	1700	75	18	56	59	837	436	808	581	108	350	543	121	369	17	15	188	Bacteria	Pseudomonadota	Betaproteobacteria	Rhodocyclales	Azonexaceae
1336	6	55	5	2	5	131	60	117	117	343	148	599	9	22	15	133	375	398	839	19	6	19	16	353	185	206	248	54	166	252	53	167	7	6	118	Bacteria	Pseudomonadota	Betaproteobacteria	Rhodocyclales	Azonexaceae
1339	5	76	10	0	2	118	77	32	59	193	118	501	13	4	20	52	120	240	436	29	5	20	15	262	146	171	178	32	101	156	32	101	4	3	34	Bacteria	Pseudomonadota	Betaproteobacteria	Rhodocyclales	Azonexaceae
1344	1	0	0	0	1	0	2	0	5	32	1	57	1	0	2	0	92	5	20	4	0	2	2	2	3	3	3	1	1	3	0	2	1	0	2	Bacteria	Pseudomonadota	Betaproteobacteria	Rhodocyclales	Azonexaceae
1335	2	0	0	0	0	0	34	0	3	1	23	57	4	5	0	0	12	0	24	0	1	1	6	8	2	217	10	0	7	3	0	2	0	0	1	Bacteria	Pseudomonadota	Betaproteobacteria	Rhodocyclales	Azonexaceae
1333	0	2	0	0	1	0	74	26	18	23	27	120	0	4	14	12	0	14	44	5	0	0	7	12	7	56	10	1	4	11	6	9	0	3	4	Bacteria	Pseudomonadota	Betaproteobacteria	Rhodocyclales	Azonexaceae
-3522	2	35	2	2	3	36	85	15	58	146	93	553	13	10	16	31	251	142	337	18	6	14	13	200	93	155	132	20	71	118	30	88	5	3	29	Bacteria	Pseudomonadota	Betaproteobacteria	Rhodocyclales	Azonexaceae
-3521	7	24	2	1	2	12	10	34	14	33	29	50	6	7	8	13	107	28	129	20	196	17	80	21	67	82	15	1	14	18	22	12	12	16	67	Bacteria	Pseudomonadota	Betaproteobacteria	Rhodocyclales	Zoogloeaceae
5062	10	83	7	0	3	70	161	84	57	204	206	326	16	2	26	2	418	695	629	26	20	16	13	723	360	241	511	100	282	507	98	374	2	12	123	Bacteria	Pseudomonadota	Betaproteobacteria	Rhodocyclales	Fluviibacteraceae
5063	10	83	7	0	3	70	161	84	57	204	206	326	16	2	26	2	418	695	629	26	20	16	13	723	360	241	511	100	282	507	98	374	2	12	123	Bacteria	Pseudomonadota	Betaproteobacteria	Rhodocyclales	Fluviibacteraceae
1331	5	134	3	2	8	72	11	42	28	71	35	182	6	20	13	31	157	425	88	53	3	12	12	376	221	277	311	41	235	323	73	210	6	0	63	Bacteria	Pseudomonadota	Betaproteobacteria	Rhodocyclales	Rhodocyclaceae
3523	5	47	3	1	6	15	11	39	4	66	24	126	6	11	1	7	36	120	78	9	2	9	9	116	73	93	91	11	59	95	12	53	2	0	19	Bacteria	Pseudomonadota	Betaproteobacteria	Rhodocyclales	Rhodocyclaceae
1334	0	62	0	1	0	51	0	0	16	4	10	0	0	0	12	0	55	230	0	40	1	2	2	175	110	59	167	25	133	165	45	110	2	0	32	Bacteria	Pseudomonadota	Betaproteobacteria	Rhodocyclales	Rhodocyclaceae
1343	0	6	0	0	0	0	0	0	7	1	0	42	0	6	0	16	23	3	0	0	0	0	0	3	0	79	4	0	1	3	2	6	0	0	0	Bacteria	Pseudomonadota	Betaproteobacteria	Rhodocyclales	Rhodocyclaceae
1345	0	0	0	0	0	0	0	0	0	0	0	0	0	0	0	4	15	2	0	0	0	0	0	3	0	3	5	0	0	0	1	1	0	0	0	Bacteria	Pseudomonadota	Betaproteobacteria	Rhodocyclales	Rhodocyclaceae
3524	0	0	0	0	0	0	0	0	0	0	0	0	0	0	0	0	0	0	0	0	0	0	0	0	0	1	0	0	0	0	0	0	0	0	0	Bacteria	Pseudomonadota	Betaproteobacteria	Rhodocyclales	Rhodocyclaceae
-1332	0	19	0	0	2	6	0	3	1	0	1	14	0	3	0	4	28	70	10	4	0	1	1	79	38	42	44	5	42	60	13	40	2	0	12	Bacteria	Pseudomonadota	Betaproteobacteria	Rhodocyclales	Rhodocyclaceae
1318	366	1135	395	15	97	496	627	549	187	919	616	2821	1921	18125	1359	972	2165	2394	3787	837	1181	1047	1667	33868	30722	1533	2201	359	1560	3656	5386	1234	662	441	1870	Bacteria	Pseudomonadota	Betaproteobacteria	Nitrosomonadales
1280	66	762	33	2	88	294	494	382	143	668	503	2138	93	179	122	89	1671	1620	2733	231	49	51	43	1712	868	568	1166	190	718	1016	285	642	65	5	301	Bacteria	Pseudomonadota	Betaproteobacteria	Nitrosomonadales	Methylophilaceae
4269	7	120	4	0	12	58	36	28	7	21	45	340	15	37	35	5	104	76	492	12	4	3	11	108	43	35	68	8	42	52	19	40	5	3	13	Bacteria	Pseudomonadota	Betaproteobacteria	Nitrosomonadales	Methylophilaceae
5056	43	495	19	2	63	90	395	278	119	530	375	1352	62	109	57	63	1350	1124	1697	195	27	43	28	1234	619	361	846	129	521	705	179	440	51	0	230	Bacteria	Pseudomonadota	Betaproteobacteria	Nitrosomonadales	Methylophilaceae
4327	5	16	4	0	9	63	2	25	2	101	8	26	3	3	8	13	83	95	62	10	1	2	1	65	39	41	49	11	27	69	16	18	0	1	11	Bacteria	Pseudomonadota	Betaproteobacteria	Nitrosomonadales	Methylophilaceae
1282	1	30	0	0	0	0	10	0	0	0	11	0	0	0	0	0	6	129	0	0	0	0	0	102	43	29	59	12	35	67	19	60	0	0	11	Bacteria	Pseudomonadota	Betaproteobacteria	Nitrosomonadales	Methylophilaceae
1283	1	0	0	0	0	1	1	1	1	2	1	1	1	6	0	2	5	1	10	0	0	0	0	0	0	2	0	0	0	2	5	0	0	0	0	Bacteria	Pseudomonadota	Betaproteobacteria	Nitrosomonadales	Methylophilaceae
1284	0	0	0	0	0	0	0	0	0	0	0	0	0	0	0	0	0	0	1	0	0	0	0	0	4	0	0	0	2	0	0	0	0	0	0	Bacteria	Pseudomonadota	Betaproteobacteria	Nitrosomonadales	Methylophilaceae
1281	0	0	0	0	0	0	0	0	0	0	0	0	0	0	0	0	0	0	0	0	0	0	0	0	0	3	0	0	0	0	0	0	0	0	0	Bacteria	Pseudomonadota	Betaproteobacteria	Nitrosomonadales	Methylophilaceae
1319	8	43	11	1	0	33	63	5	1	14	2	322	1513	16498	109	435	83	6	8	40	19	140	572	27902	25578	279	122	20	146	1030	2182	32	66	125	498	Bacteria	Pseudomonadota	Betaproteobacteria	Nitrosomonadales	Gallionellaceae
5055	4	27	6	0	0	8	61	0	1	8	2	8	1220	9806	61	309	2	3	3	17	11	44	211	13206	9223	69	51	11	54	221	611	11	34	58	288	Bacteria	Pseudomonadota	Betaproteobacteria	Nitrosomonadales	Gallionellaceae
3045	0	10	0	0	0	2	0	0	0	0	0	32	3	0	0	0	0	0	0	0	0	0	0	2	4	0	0	0	0	0	0	0	0	0	0	Bacteria	Pseudomonadota	Betaproteobacteria	Nitrosomonadales	Gallionellaceae
5054	0	4	4	1	0	5	0	4	0	3	0	278	108	1974	20	45	76	1	2	17	4	42	299	3164	8477	146	34	4	69	594	1098	14	21	53	109	Bacteria	Pseudomonadota	Betaproteobacteria	Nitrosomonadales	Gallionellaceae
2810	0	0	0	0	0	5	0	0	0	3	0	0	30	1181	13	22	1	1	0	0	0	0	4	7668	4669	5	19	0	6	76	169	1	3	1	34	Bacteria	Pseudomonadota	Betaproteobacteria	Nitrosomonadales	Gallionellaceae
3056	0	0	0	0	0	0	0	0	0	0	0	0	0	0	0	0	0	0	0	0	0	0	0	20	7	1	0	0	0	0	0	0	0	0	0	Bacteria	Pseudomonadota	Betaproteobacteria	Nitrosomonadales	Gallionellaceae
-1320	4	2	1	0	0	13	2	1	0	0	0	4	152	3537	15	59	4	1	3	6	4	54	58	3842	3198	58	18	5	17	139	304	6	8	13	67	Bacteria	Pseudomonadota	Betaproteobacteria	Nitrosomonadales	Gallionellaceae
3519	36	145	45	1	4	43	50	22	21	35	21	21	46	426	54	139	162	207	393	139	295	449	331	626	562	201	239	31	174	468	330	113	85	79	486	Bacteria	Pseudomonadota	Betaproteobacteria	Nitrosomonadales	Sterolibacteriaceae
3522	4	0	0	0	0	0	0	0	0	0	0	0	0	0	9	11	1	8	0	0	0	0	0	6	3	6	6	0	1	6	1	5	0	0	1	Bacteria	Pseudomonadota	Betaproteobacteria	Nitrosomonadales	Sterolibacteriaceae
1348	1	4	3	0	0	0	2	2	0	2	0	0	1	10	7	1	0	109	2	1	4	4	10	120	90	48	89	11	65	113	35	48	1	1	23	Bacteria	Pseudomonadota	Betaproteobacteria	Nitrosomonadales	Sterolibacteriaceae
3029	1	6	0	0	1	12	0	0	1	1	1	0	1	3	1	33	55	2	71	6	2	2	1	22	19	7	3	0	1	21	7	3	0	0	4	Bacteria	Pseudomonadota	Betaproteobacteria	Nitrosomonadales	Sterolibacteriaceae
1340	0	16	0	0	1	2	32	1	0	0	1	0	5	33	10	8	34	0	104	7	73	259	144	62	65	17	7	1	14	77	42	1	4	31	318	Bacteria	Pseudomonadota	Betaproteobacteria	Nitrosomonadales	Sterolibacteriaceae
1347	0	0	0	0	0	3	0	0	0	0	0	1	0	30	0	3	0	0	1	5	1	4	1	4	3	1	0	0	0	0	4	0	0	1	5	Bacteria	Pseudomonadota	Betaproteobacteria	Nitrosomonadales	Sterolibacteriaceae
1338	0	0	0	0	0	0	0	4	1	0	0	0	8	30	1	9	9	18	13	5	9	8	7	62	25	11	18	3	17	36	14	13	3	3	17	Bacteria	Pseudomonadota	Betaproteobacteria	Nitrosomonadales	Sterolibacteriaceae
1341	0	0	0	0	0	0	0	0	0	0	0	0	0	0	0	1	0	0	0	0	0	2	0	0	0	16	0	0	0	0	0	0	0	0	0	Bacteria	Pseudomonadota	Betaproteobacteria	Nitrosomonadales	Sterolibacteriaceae
-3520	30	119	42	1	2	26	16	15	19	32	19	20	31	320	26	73	63	70	202	115	206	170	168	350	357	95	116	16	76	215	227	43	77	43	118	Bacteria	Pseudomonadota	Betaproteobacteria	Nitrosomonadales	Sterolibacteriaceae
1321	4	0	1	0	0	37	0	29	0	11	19	38	10	0	3	36	0	128	13	2	1	0	13	142	66	34	76	19	53	148	50	64	3	33	26	Bacteria	Pseudomonadota	Betaproteobacteria	Nitrosomonadales	Nitrosomonadaceae
1324	2	0	0	0	0	2	0	19	0	11	19	38	0	0	2	20	0	78	4	1	1	0	0	77	50	15	43	12	31	94	6	34	0	33	22	Bacteria	Pseudomonadota	Betaproteobacteria	Nitrosomonadales	Nitrosomonadaceae
1323	2	0	1	0	0	35	0	9	0	0	0	0	9	0	1	16	0	48	9	1	0	0	13	64	14	19	31	7	22	51	44	30	2	0	3	Bacteria	Pseudomonadota	Betaproteobacteria	Nitrosomonadales	Nitrosomonadaceae
-1281	9	101	6	0	4	82	50	50	14	14	63	419	12	24	22	6	123	195	471	14	17	3	3	203	120	97	144	30	91	121	47	84	9	1	36	Bacteria	Pseudomonadota	Betaproteobacteria	Nitrosomonadales	Methylophilaceae
3517	6	1	6	2	0	0	1	3	0	90	1	0	71	334	875	71	0	50	371	26	12	5	18	1710	1688	28	64	12	23	233	1366	34	7	6	36	Bacteria	Pseudomonadota	Betaproteobacteria	Nitrosomonadales	Thiobacillaceae
3514	3	0	5	0	0	0	0	0	0	1	1	0	25	21	8	5	0	5	0	3	7	4	1	94	90	4	6	1	3	16	126	2	7	1	6	Bacteria	Pseudomonadota	Betaproteobacteria	Nitrosomonadales	Thiobacillaceae
5059	2	1	1	0	0	0	0	3	0	0	0	0	44	65	15	55	0	43	351	15	1	1	11	938	832	21	51	9	14	90	467	19	0	4	15	Bacteria	Pseudomonadota	Betaproteobacteria	Nitrosomonadales	Thiobacillaceae
1278	0	0	0	1	0	0	0	0	0	0	0	0	0	0	387	8	0	1	10	3	1	0	1	356	429	0	6	2	5	53	170	3	0	1	4	Bacteria	Pseudomonadota	Betaproteobacteria	Nitrosomonadales	Thiobacillaceae
3518	0	0	0	0	0	0	1	0	0	54	0	0	0	160	299	0	0	0	0	1	0	0	1	35	92	0	0	0	0	12	124	7	0	0	8	Bacteria	Pseudomonadota	Betaproteobacteria	Nitrosomonadales	Thiobacillaceae
-3518	1	0	0	1	0	0	0	0	0	35	0	0	2	88	166	3	0	1	10	4	3	0	4	287	245	3	1	0	1	62	479	3	0	0	3	Bacteria	Pseudomonadota	Betaproteobacteria	Nitrosomonadales	Thiobacillaceae
5060	2	0	5	0	0	1	0	11	0	7	3	9	22	1	4	20	31	47	107	6	21	8	13	169	56	34	50	3	29	98	102	35	4	6	18	Bacteria	Pseudomonadota	Betaproteobacteria	Nitrosomonadales	Sulfuricellaceae
1276	2	0	3	0	0	0	0	0	0	0	0	0	1	1	0	0	18	0	0	0	9	4	6	4	5	2	1	0	1	0	5	0	2	1	1	Bacteria	Pseudomonadota	Betaproteobacteria	Nitrosomonadales	Sulfuricellaceae
3516	0	0	0	0	0	0	0	2	0	2	2	2	9	0	0	7	1	17	11	4	0	0	0	46	13	10	24	1	14	24	24	20	0	3	7	Bacteria	Pseudomonadota	Betaproteobacteria	Nitrosomonadales	Sulfuricellaceae
5061	0	0	0	0	0	0	0	0	0	0	0	0	0	0	2	3	0	0	85	0	1	0	0	47	10	2	1	0	0	38	44	0	0	0	0	Bacteria	Pseudomonadota	Betaproteobacteria	Nitrosomonadales	Sulfuricellaceae
-5061	0	0	2	0	0	1	0	9	0	5	1	7	12	0	2	10	12	30	11	2	11	4	7	72	28	20	24	2	14	36	29	15	2	2	10	Bacteria	Pseudomonadota	Betaproteobacteria	Nitrosomonadales	Sulfuricellaceae
5057	0	0	0	0	0	51	0	30	0	0	18	217	4	14	6	24	157	40	68	23	5	5	6	328	826	36	41	12	53	229	470	24	0	0	11	Bacteria	Pseudomonadota	Betaproteobacteria	Nitrosomonadales	Usitatibacteraceae
5058	0	0	0	0	0	51	0	30	0	0	18	217	4	14	6	24	157	40	68	23	5	5	6	328	826	36	41	12	53	229	470	24	0	0	11	Bacteria	Pseudomonadota	Betaproteobacteria	Nitrosomonadales	Usitatibacteraceae
-1322	0	0	0	0	0	0	0	1	0	0	0	0	1	0	0	0	0	2	0	0	0	0	0	1	2	0	2	0	0	3	0	0	1	0	1	Bacteria	Pseudomonadota	Betaproteobacteria	Nitrosomonadales	Nitrosomonadaceae
1325	0	0	0	0	0	0	0	0	0	0	0	0	6	0	0	1	0	0	0	0	0	0	0	0	0	0	0	0	0	0	0	0	0	0	0	Bacteria	Pseudomonadota	Betaproteobacteria	Nitrosomonadales	Spirillaceae
1326	0	0	0	0	0	0	0	0	0	0	0	0	6	0	0	1	0	0	0	0	0	0	0	0	0	0	0	0	0	0	0	0	0	0	0	Bacteria	Pseudomonadota	Betaproteobacteria	Nitrosomonadales	Spirillaceae
-1319	244	184	294	9	5	37	19	67	22	94	49	76	156	673	186	157	61	296	94	370	779	389	671	1279	1078	353	443	72	364	434	601	290	432	187	494	Bacteria	Pseudomonadota	Betaproteobacteria	Nitrosomonadales	unclassified_Nitrosomonadales
2803	124	26	290	12	0	5	3	1	0	1	2	4	53	265	68	10	11	1	1	47	720	625	848	530	317	125	257	14	97	48	17	9	634	226	563	Bacteria	Pseudomonadota	Betaproteobacteria	Ferritrophicales
2804	124	26	290	12	0	5	3	1	0	1	2	4	53	265	68	10	11	1	1	47	720	625	848	530	317	125	257	14	97	48	17	9	634	226	563	Bacteria	Pseudomonadota	Betaproteobacteria	Ferritrophicales	Ferritrophicaceae
2805	124	26	290	12	0	5	3	1	0	1	2	4	53	265	68	10	11	1	1	47	720	625	848	530	317	125	257	14	97	48	17	9	634	226	563	Bacteria	Pseudomonadota	Betaproteobacteria	Ferritrophicales	Ferritrophicaceae
-1331	24	100	33	0	14	45	47	67	17	96	45	315	16	49	15	33	147	191	213	24	98	30	96	197	106	246	148	24	110	142	38	115	62	20	94	Bacteria	Pseudomonadota	Betaproteobacteria	Rhodocyclales	unclassified_Rhodocyclales
2799	9	44	4	0	8	51	73	73	67	292	99	51	30	28	35	2	133	268	673	26	11	3	14	293	115	95	250	23	109	250	50	110	9	2	74	Bacteria	Pseudomonadota	Betaproteobacteria	Ferrovales
2800	9	44	4	0	8	51	73	73	67	292	99	51	30	28	35	2	133	268	673	26	11	3	14	293	115	95	250	23	109	250	50	110	9	2	74	Bacteria	Pseudomonadota	Betaproteobacteria	Ferrovales	Ferrovaceae
2801	9	44	4	0	8	51	73	73	67	292	99	51	30	28	35	2	133	268	673	26	11	3	14	293	115	95	250	23	109	250	50	110	9	2	74	Bacteria	Pseudomonadota	Betaproteobacteria	Ferrovales	Ferrovaceae
1285	27	359	15	3	29	157	407	98	136	684	213	996	62	98	33	39	1344	820	623	90	49	17	31	829	465	304	641	101	412	584	112	405	30	15	116	Bacteria	Pseudomonadota	Betaproteobacteria	Neisseriales
3513	23	309	9	3	27	121	310	67	120	617	159	848	55	85	27	22	949	628	402	81	31	12	26	593	326	186	457	67	322	435	75	322	22	12	97	Bacteria	Pseudomonadota	Betaproteobacteria	Neisseriales	Chromobacteriaceae
1290	12	240	7	3	19	21	161	35	110	438	65	660	51	58	19	5	789	438	228	30	21	3	17	390	220	126	313	47	231	318	48	205	11	9	76	Bacteria	Pseudomonadota	Betaproteobacteria	Neisseriales	Chromobacteriaceae
1317	6	26	0	0	1	45	39	19	2	157	22	100	3	16	5	10	33	15	22	1	2	0	0	6	6	2	2	2	4	16	0	5	0	0	4	Bacteria	Pseudomonadota	Betaproteobacteria	Neisseriales	Chromobacteriaceae
1304	1	0	0	0	2	2	0	0	0	3	0	20	0	0	0	0	1	0	0	2	0	0	0	1	0	1	0	0	0	1	0	0	0	2	0	Bacteria	Pseudomonadota	Betaproteobacteria	Neisseriales	Chromobacteriaceae
1295	1	31	0	0	0	0	4	0	5	0	0	29	0	0	0	1	41	61	0	0	3	2	0	48	26	5	44	6	23	28	5	33	0	0	0	Bacteria	Pseudomonadota	Betaproteobacteria	Neisseriales	Chromobacteriaceae
5049	1	0	0	0	0	0	1	0	0	0	0	1	0	0	0	0	1	7	2	0	1	1	0	10	2	5	4	0	4	2	1	1	0	0	1	Bacteria	Pseudomonadota	Betaproteobacteria	Neisseriales	Chromobacteriaceae
1289	0	0	2	0	0	0	52	0	0	0	0	0	0	0	0	0	0	0	56	27	4	3	0	0	0	0	0	0	0	0	0	0	5	0	2	Bacteria	Pseudomonadota	Betaproteobacteria	Neisseriales	Chromobacteriaceae
1309	0	0	0	0	0	43	0	0	0	0	22	0	0	0	0	0	57	3	0	0	0	0	0	12	7	2	9	0	8	2	1	7	0	0	1	Bacteria	Pseudomonadota	Betaproteobacteria	Neisseriales	Chromobacteriaceae
1292	0	0	0	0	0	0	28	0	0	0	0	0	0	0	0	0	0	0	0	0	0	0	0	0	0	0	0	0	0	0	0	0	0	0	0	Bacteria	Pseudomonadota	Betaproteobacteria	Neisseriales	Chromobacteriaceae
3345	0	0	0	0	0	0	0	11	0	0	0	0	0	0	0	1	0	0	0	0	0	0	5	1	3	0	0	0	0	0	0	0	0	0	0	Bacteria	Pseudomonadota	Betaproteobacteria	Neisseriales	Chromobacteriaceae
1299	0	0	0	0	0	0	0	0	0	0	46	0	0	7	0	0	0	0	0	0	0	0	0	4	0	3	0	0	0	0	0	0	0	0	0	Bacteria	Pseudomonadota	Betaproteobacteria	Neisseriales	Chromobacteriaceae
1311	0	0	0	0	0	0	0	0	0	0	0	0	0	0	0	1	0	37	0	10	0	0	2	60	18	10	43	5	20	35	5	29	4	0	3	Bacteria	Pseudomonadota	Betaproteobacteria	Neisseriales	Chromobacteriaceae
1305	0	0	0	0	0	0	0	0	0	0	0	0	0	0	0	0	0	0	39	0	0	2	0	0	0	0	0	0	0	0	3	0	0	0	0	Bacteria	Pseudomonadota	Betaproteobacteria	Neisseriales	Chromobacteriaceae
1288	0	0	0	0	0	0	0	0	0	0	0	0	0	0	0	0	0	0	0	0	0	0	0	0	2	0	0	0	0	0	0	0	0	0	0	Bacteria	Pseudomonadota	Betaproteobacteria	Neisseriales	Chromobacteriaceae
1312	0	0	0	0	0	0	0	0	0	0	0	0	0	0	0	0	0	0	0	0	0	0	0	0	1	0	0	0	0	0	0	0	0	0	0	Bacteria	Pseudomonadota	Betaproteobacteria	Neisseriales	Chromobacteriaceae
-3514	2	12	0	0	5	10	25	2	3	19	4	38	1	4	3	4	27	67	55	11	0	1	2	61	41	32	42	7	32	33	12	42	2	1	10	Bacteria	Pseudomonadota	Betaproteobacteria	Neisseriales	Chromobacteriaceae
1286	3	37	3	0	0	24	80	27	14	49	49	111	4	8	3	13	370	110	169	6	15	4	4	134	87	72	110	24	44	82	24	53	5	2	12	Bacteria	Pseudomonadota	Betaproteobacteria	Neisseriales	Neisseriaceae
4100	3	33	1	0	0	18	19	3	3	39	23	28	2	2	1	3	138	90	85	5	6	1	4	111	74	57	87	19	38	67	18	43	5	0	6	Bacteria	Pseudomonadota	Betaproteobacteria	Neisseriales	Neisseriaceae
3346	0	0	0	0	0	0	51	23	10	0	9	29	0	1	0	4	191	0	2	0	7	1	0	1	0	1	7	3	0	0	0	2	0	0	0	Bacteria	Pseudomonadota	Betaproteobacteria	Neisseriales	Neisseriaceae
4144	0	0	0	0	0	0	1	0	0	0	0	0	0	0	0	0	0	0	7	0	0	0	0	1	0	0	0	0	0	0	1	0	0	0	0	Bacteria	Pseudomonadota	Betaproteobacteria	Neisseriales	Neisseriaceae
3422	0	0	0	0	0	0	0	0	0	0	0	0	0	0	0	0	0	1	0	0	0	0	0	2	0	0	0	0	0	0	0	0	0	0	0	Bacteria	Pseudomonadota	Betaproteobacteria	Neisseriales	Neisseriaceae
3344	0	0	0	0	0	0	0	0	0	0	0	0	0	0	0	0	0	0	3	0	0	0	0	0	0	0	0	0	0	0	0	0	0	0	0	Bacteria	Pseudomonadota	Betaproteobacteria	Neisseriales	Neisseriaceae
5051	0	0	0	0	0	0	0	0	0	0	0	0	0	0	0	0	0	0	0	0	0	0	0	0	2	0	0	0	0	0	0	0	0	0	0	Bacteria	Pseudomonadota	Betaproteobacteria	Neisseriales	Neisseriaceae
1316	0	0	0	0	0	0	0	0	0	0	0	0	0	0	0	0	0	0	0	0	0	0	0	0	1	0	0	0	0	0	0	0	0	0	0	Bacteria	Pseudomonadota	Betaproteobacteria	Neisseriales	Neisseriaceae
-1287	0	4	2	0	0	6	9	1	1	10	17	54	2	5	2	6	41	19	72	1	2	2	0	19	10	14	16	2	6	15	5	8	0	2	6	Bacteria	Pseudomonadota	Betaproteobacteria	Neisseriales	Neisseriaceae
-1286	1	13	3	0	2	12	17	4	2	18	5	37	3	5	3	4	25	82	52	3	3	1	1	102	52	46	74	10	46	67	13	30	3	1	7	Bacteria	Pseudomonadota	Betaproteobacteria	Neisseriales	unclassified_Neisseriales
2881	4	2	0	0	0	0	0	0	18	0	0	182	11	4	15	9	0	103	0	0	0	0	8	94	56	33	72	16	40	45	20	36	0	0	25	Bacteria	Pseudomonadota	Betaproteobacteria
4485	1	43	0	1	0	4	1	40	0	37	47	0	3	4	0	4	1	0	21	2	0	0	2	32	39	2	1	0	1	7	2	0	0	0	0	Bacteria	Pseudomonadota	Betaproteobacteria	Betaproteobacteria_incertae_sedis
4486	1	43	0	1	0	4	1	40	0	37	47	0	3	4	0	4	1	0	21	2	0	0	2	32	39	2	1	0	1	7	2	0	0	0	0	Bacteria	Pseudomonadota	Betaproteobacteria	Betaproteobacteria_incertae_sedis	Casimicrobiaceae
4487	1	43	0	1	0	4	1	40	0	37	47	0	3	4	0	4	1	0	21	2	0	0	2	32	39	2	1	0	1	7	2	0	0	0	0	Bacteria	Pseudomonadota	Betaproteobacteria	Betaproteobacteria_incertae_sedis	Casimicrobiaceae
1327	0	0	0	0	0	0	0	0	0	0	0	0	0	3	0	0	0	0	0	0	0	0	0	1	0	0	0	0	0	0	0	0	0	0	0	Bacteria	Pseudomonadota	Betaproteobacteria	Procabacteriales
1328	0	0	0	0	0	0	0	0	0	0	0	0	0	3	0	0	0	0	0	0	0	0	0	1	0	0	0	0	0	0	0	0	0	0	0	Bacteria	Pseudomonadota	Betaproteobacteria	Procabacteriales	Procabacteriaceae
2945	0	0	0	0	0	0	0	0	0	0	0	0	0	3	0	0	0	0	0	0	0	0	0	1	0	0	0	0	0	0	0	0	0	0	0	Bacteria	Pseudomonadota	Betaproteobacteria	Procabacteriales	Procabacteriaceae
-1502	5913	2410	13306	537	166	560	1001	1341	171	3826	2721	1929	2463	10793	3560	2264	531	3220	3114	5137	31196	8343	11252	4746	2704	4059	11893	854	4136	4008	2248	2406	9462	4534	11300	Bacteria	Pseudomonadota	Gammaproteobacteria	unclassified_Gammaproteobacteria
-1176	1465	1113	2268	76	42	222	183	191	61	664	276	669	909	4084	736	298	378	482	920	1075	6178	4398	7171	3352	2873	2008	2168	261	1465	997	1064	671	3902	1714	4447	Bacteria	Pseudomonadota	Betaproteobacteria	unclassified_Betaproteobacteria
3018	336	72	124	13	11	1	87	47	28	100	87	2	22	438	72	307	0	88	91	948	1496	375	646	94	59	104	318	45	167	156	144	89	357	157	835	Bacteria	Pseudomonadota	Oligoflexia
4372	242	60	98	10	2	0	86	47	28	89	33	1	12	344	24	182	0	4	79	420	815	235	421	13	6	64	168	26	115	33	66	46	250	88	469	Bacteria	Pseudomonadota	Oligoflexia	Bacteriovoracales
1354	221	60	91	8	2	0	86	47	28	83	31	1	12	330	19	162	0	4	79	397	770	225	368	13	6	60	156	26	110	32	66	45	232	76	403	Bacteria	Pseudomonadota	Oligoflexia	Bacteriovoracales	Bacteriovoracaceae
1355	158	39	56	7	0	0	86	46	28	80	14	1	5	114	11	80	0	2	79	265	456	146	204	8	4	37	110	24	83	29	51	27	163	42	162	Bacteria	Pseudomonadota	Oligoflexia	Bacteriovoracales	Bacteriovoracaceae
1356	43	14	28	1	2	0	0	0	0	0	15	0	5	204	6	63	0	1	0	80	233	49	127	4	0	19	34	2	17	2	6	14	53	30	213	Bacteria	Pseudomonadota	Oligoflexia	Bacteriovoracales	Bacteriovoracaceae
4373	18	0	5	2	0	0	0	0	0	6	2	0	0	11	5	19	0	0	0	20	37	8	48	0	0	3	10	0	5	1	0	1	12	9	63	Bacteria	Pseudomonadota	Oligoflexia	Bacteriovoracales	Halobacteriovoraceae
3225	18	0	5	2	0	0	0	0	0	6	2	0	0	11	5	19	0	0	0	20	37	8	48	0	0	3	10	0	5	1	0	1	12	9	63	Bacteria	Pseudomonadota	Oligoflexia	Bacteriovoracales	Halobacteriovoraceae
-1355	20	7	7	0	0	0	0	1	0	3	2	0	2	12	2	19	0	1	0	52	81	30	37	1	2	4	12	0	10	1	9	4	16	4	28	Bacteria	Pseudomonadota	Oligoflexia	Bacteriovoracales	Bacteriovoracaceae
3019	89	11	26	3	9	1	1	0	0	11	49	1	10	90	28	124	0	84	12	515	677	140	219	77	51	40	147	19	52	117	69	43	106	69	361	Bacteria	Pseudomonadota	Oligoflexia	Oligoflexales
3020	13	3	0	1	7	1	0	0	0	5	36	1	3	33	3	11	0	63	10	72	73	14	29	63	37	11	51	12	23	83	47	18	4	16	67	Bacteria	Pseudomonadota	Oligoflexia	Oligoflexales	Oligoflexaceae
3021	13	3	0	1	7	1	0	0	0	5	36	1	3	33	3	11	0	63	10	72	73	14	29	63	37	11	51	12	23	83	47	18	4	16	67	Bacteria	Pseudomonadota	Oligoflexia	Oligoflexales	Oligoflexaceae
3236	64	4	23	2	2	0	1	0	0	3	4	0	5	41	19	104	0	10	2	408	512	110	164	2	6	19	74	7	26	13	15	17	94	38	258	Bacteria	Pseudomonadota	Oligoflexia	Oligoflexales	Pseudobacteriovoracaceae
3237	64	4	23	2	2	0	1	0	0	3	4	0	5	41	19	104	0	10	2	408	512	110	164	2	6	19	74	7	26	13	15	17	94	38	258	Bacteria	Pseudomonadota	Oligoflexia	Oligoflexales	Pseudobacteriovoracaceae
-3020	12	4	3	0	0	0	0	0	0	3	9	0	2	16	6	9	0	11	0	35	92	16	26	12	8	10	22	0	3	21	7	8	8	15	36	Bacteria	Pseudomonadota	Oligoflexia	Oligoflexales	unclassified_Oligoflexales
-4373	3	0	2	0	0	0	0	0	0	0	0	0	0	3	0	1	0	0	0	3	8	2	5	0	0	1	2	0	0	0	0	0	6	3	3	Bacteria	Pseudomonadota	Oligoflexia	Bacteriovoracales	unclassified_Bacteriovoracales
4368	5	0	0	0	0	0	0	0	0	0	3	0	0	3	19	1	0	0	0	9	1	0	3	4	2	0	0	0	0	5	8	0	1	0	5	Bacteria	Pseudomonadota	Oligoflexia	Silvanigrellales
4369	5	0	0	0	0	0	0	0	0	0	3	0	0	3	19	1	0	0	0	9	1	0	3	4	2	0	0	0	0	5	8	0	1	0	5	Bacteria	Pseudomonadota	Oligoflexia	Silvanigrellales	Silvanigrellaceae
4371	4	0	0	0	0	0	0	0	0	0	0	0	0	3	18	1	0	0	0	7	1	0	3	3	2	0	0	0	0	4	2	0	0	0	2	Bacteria	Pseudomonadota	Oligoflexia	Silvanigrellales	Silvanigrellaceae
4370	0	0	0	0	0	0	0	0	0	0	0	0	0	0	0	0	0	0	0	1	0	0	0	1	0	0	0	0	0	0	2	0	0	0	1	Bacteria	Pseudomonadota	Oligoflexia	Silvanigrellales	Silvanigrellaceae
-4370	1	0	0	0	0	0	0	0	0	0	3	0	0	0	1	0	0	0	0	1	0	0	0	0	0	0	0	0	0	1	4	0	1	0	2	Bacteria	Pseudomonadota	Oligoflexia	Silvanigrellales	Silvanigrellaceae
1879	1	0	13	1	0	0	0	4	0	0	0	0	27	90	1	18	0	1	0	1	0	7	6	21	5	6	0	1	4	37	21	20	5	6	15	Bacteria	Pseudomonadota	Zetaproteobacteria
1880	1	0	13	1	0	0	0	4	0	0	0	0	27	90	1	18	0	1	0	1	0	7	6	21	5	6	0	1	4	37	21	20	5	6	15	Bacteria	Pseudomonadota	Zetaproteobacteria	Mariprofundales
1881	1	0	13	1	0	0	0	4	0	0	0	0	27	90	1	18	0	1	0	1	0	7	6	21	5	6	0	1	4	37	21	20	5	6	15	Bacteria	Pseudomonadota	Zetaproteobacteria	Mariprofundales	Mariprofundaceae
1882	1	0	13	1	0	0	0	4	0	0	0	0	27	90	1	18	0	1	0	1	0	7	6	21	5	6	0	1	4	37	21	20	5	6	15	Bacteria	Pseudomonadota	Zetaproteobacteria	Mariprofundales	Mariprofundaceae
-3019	0	1	0	0	0	0	0	0	0	0	2	0	0	1	1	0	0	0	0	4	3	0	3	0	0	0	3	0	0	1	1	0	0	0	0	Bacteria	Pseudomonadota	Oligoflexia	unclassified_Oligoflexia
3515	0	0	4	0	0	0	0	0	0	16	1	0	0	2	2	0	0	0	0	2	9	2	1	1	2	0	0	0	0	0	0	0	3	0	0	Bacteria	Pseudomonadota	Hydrogenophilalia
4493	0	0	4	0	0	0	0	0	0	16	1	0	0	2	2	0	0	0	0	2	9	2	1	1	2	0	0	0	0	0	0	0	3	0	0	Bacteria	Pseudomonadota	Hydrogenophilalia	Hydrogenophilalia_incertae_sedis
4494	0	0	4	0	0	0	0	0	0	16	1	0	0	2	2	0	0	0	0	2	9	2	1	1	2	0	0	0	0	0	0	0	3	0	0	Bacteria	Pseudomonadota	Hydrogenophilalia	Hydrogenophilalia_incertae_sedis
824	9392	7082	7590	845	221	263	503	1997	119	4044	3717	1926	2098	9862	4941	2160	505	3757	1253	10390	37322	10246	17737	4425	2776	2607	14853	999	5483	4398	2463	3104	12041	4958	17265	Bacteria	Planctomycetota
825	6045	3893	4768	656	206	225	369	1195	109	2916	2165	1054	1050	6807	2642	1494	499	2460	1051	6752	25206	7388	13107	3077	2012	1738	10128	617	3593	3016	1669	2054	8765	3468	11844	Bacteria	Planctomycetota	Planctomycetia
826	450	142	521	91	24	23	38	23	1	159	129	142	105	606	224	119	61	72	28	454	2311	489	1170	82	70	175	959	28	204	181	145	87	843	317	1427	Bacteria	Planctomycetota	Planctomycetia	Planctomycetales
827	450	142	521	91	24	23	38	23	1	159	129	142	105	606	224	119	61	72	28	454	2311	489	1170	82	70	175	959	28	204	181	145	87	843	317	1427	Bacteria	Planctomycetota	Planctomycetia	Planctomycetales	Planctomycetaceae
4927	83	25	94	27	1	2	9	9	0	19	42	2	23	168	52	29	0	34	1	85	445	64	217	20	20	57	193	9	51	46	23	26	196	77	332	Bacteria	Planctomycetota	Planctomycetia	Planctomycetales	Planctomycetaceae
4926	162	38	198	36	7	9	15	3	0	99	21	18	33	184	103	26	3	7	0	128	1011	249	517	10	4	52	398	7	58	35	34	19	323	122	571	Bacteria	Planctomycetota	Planctomycetia	Planctomycetales	Planctomycetaceae
4928	15	7	23	5	0	0	0	0	0	6	6	0	7	14	4	7	0	2	0	26	81	18	59	4	4	6	47	0	4	7	1	9	33	19	70	Bacteria	Planctomycetota	Planctomycetia	Planctomycetales	Planctomycetaceae
4929	6	1	3	2	0	0	0	0	0	0	1	0	0	2	4	3	0	0	0	24	22	7	7	0	0	3	9	0	6	1	25	0	2	1	37	Bacteria	Planctomycetota	Planctomycetia	Planctomycetales	Planctomycetaceae
4925	18	14	7	2	5	0	3	0	0	1	0	115	1	4	2	10	19	4	14	50	78	16	44	9	1	6	32	1	27	11	5	11	16	14	45	Bacteria	Planctomycetota	Planctomycetia	Planctomycetales	Planctomycetaceae
834	1	0	0	0	0	0	0	0	0	2	0	0	2	35	5	6	0	0	0	8	7	2	6	10	12	1	4	0	2	5	10	0	11	2	7	Bacteria	Planctomycetota	Planctomycetia	Planctomycetales	Planctomycetaceae
3015	0	0	2	0	1	0	0	0	0	0	0	0	1	0	0	2	0	0	0	6	2	0	2	0	0	0	0	0	0	3	1	0	3	0	3	Bacteria	Planctomycetota	Planctomycetia	Planctomycetales	Planctomycetaceae
4924	0	0	1	1	0	0	0	0	0	0	0	0	0	7	0	6	32	0	6	8	11	0	5	8	1	2	1	0	0	1	2	0	2	1	3	Bacteria	Planctomycetota	Planctomycetia	Planctomycetales	Planctomycetaceae
3286	0	0	0	0	0	0	0	0	0	0	1	0	0	6	1	0	0	0	1	7	12	0	6	0	0	0	5	0	0	14	6	0	4	5	7	Bacteria	Planctomycetota	Planctomycetia	Planctomycetales	Planctomycetaceae
4923	0	0	0	0	0	0	0	0	0	0	0	0	0	1	0	0	0	0	0	0	0	0	0	0	0	0	0	0	0	0	0	0	2	0	1	Bacteria	Planctomycetota	Planctomycetia	Planctomycetales	Planctomycetaceae
3016	0	0	0	0	0	0	0	0	0	0	0	0	0	0	0	0	0	0	0	0	1	0	0	0	0	0	0	0	0	0	1	0	0	0	0	Bacteria	Planctomycetota	Planctomycetia	Planctomycetales	Planctomycetaceae
3014	0	0	0	0	0	0	0	0	0	0	0	0	0	0	0	0	0	0	0	0	0	0	0	0	0	0	1	0	0	0	0	0	0	0	0	Bacteria	Planctomycetota	Planctomycetia	Planctomycetales	Planctomycetaceae
-828	165	57	193	18	10	12	11	11	1	32	58	7	38	185	53	30	7	25	6	112	641	133	307	21	28	48	269	11	56	58	37	22	251	76	351	Bacteria	Planctomycetota	Planctomycetia	Planctomycetales	Planctomycetaceae
4118	2499	2111	2302	359	121	26	203	727	18	1396	1251	470	463	2577	1412	643	39	1118	217	3127	10802	3107	6066	1074	646	816	4832	285	1654	1301	676	1091	4048	1778	5375	Bacteria	Planctomycetota	Planctomycetia	Pirellulales
4119	479	251	525	115	23	0	30	77	4	220	205	44	111	825	315	108	7	192	5	538	2674	872	1736	140	103	138	1004	37	297	181	125	173	1027	438	1689	Bacteria	Planctomycetota	Planctomycetia	Pirellulales	Lacipirellulaceae
4908	33	22	34	10	1	0	0	11	0	25	9	0	20	83	32	3	0	6	0	44	158	98	137	4	4	6	40	5	9	2	10	9	70	29	163	Bacteria	Planctomycetota	Planctomycetia	Pirellulales	Lacipirellulaceae
4125	21	19	30	7	2	0	0	1	0	15	2	0	1	44	7	3	0	0	0	23	86	30	66	2	0	8	50	1	7	1	8	2	45	19	112	Bacteria	Planctomycetota	Planctomycetia	Pirellulales	Lacipirellulaceae
4913	59	40	90	17	3	0	4	9	1	21	20	0	13	55	27	13	0	25	1	67	371	99	212	17	9	22	146	5	56	28	8	22	149	55	208	Bacteria	Planctomycetota	Planctomycetia	Pirellulales	Lacipirellulaceae
4911	26	12	41	7	0	0	2	4	0	12	23	4	24	137	38	10	0	10	1	32	168	64	173	9	9	10	53	1	8	10	3	15	63	25	142	Bacteria	Planctomycetota	Planctomycetia	Pirellulales	Lacipirellulaceae
4909	16	4	20	2	2	0	0	1	0	4	13	0	1	57	27	12	0	2	0	32	114	44	90	1	0	4	16	0	4	0	3	0	33	21	81	Bacteria	Planctomycetota	Planctomycetia	Pirellulales	Lacipirellulaceae
4912	4	7	6	0	1	0	0	0	0	0	0	0	0	30	2	7	0	0	0	9	63	5	65	0	0	1	4	0	0	1	2	0	23	16	113	Bacteria	Planctomycetota	Planctomycetia	Pirellulales	Lacipirellulaceae
4910	0	0	3	1	0	0	0	0	0	0	0	0	0	3	8	1	0	0	0	8	6	1	4	0	0	0	1	0	0	0	0	0	1	7	20	Bacteria	Planctomycetota	Planctomycetia	Pirellulales	Lacipirellulaceae
4124	0	0	1	0	0	0	0	0	0	0	0	0	0	3	1	0	0	0	0	0	2	1	7	0	0	0	10	0	0	0	0	0	2	0	6	Bacteria	Planctomycetota	Planctomycetia	Pirellulales	Lacipirellulaceae
4120	259	515	289	33	22	5	63	215	1	341	234	121	128	394	368	94	0	212	32	307	816	302	505	292	142	113	619	46	192	305	120	177	463	212	548	Bacteria	Planctomycetota	Planctomycetia	Pirellulales	Thermoguttaceae
4126	247	497	276	33	21	5	61	207	1	327	208	118	121	375	343	84	0	206	32	288	756	287	476	280	134	112	579	45	183	290	114	169	443	201	508	Bacteria	Planctomycetota	Planctomycetia	Pirellulales	Thermoguttaceae
3287	0	2	2	0	0	0	1	0	0	0	2	0	1	0	2	0	0	0	0	0	0	0	0	1	0	0	1	0	0	1	0	0	0	1	1	Bacteria	Planctomycetota	Planctomycetia	Pirellulales	Thermoguttaceae
-4120	320	147	300	71	14	0	24	51	3	143	138	40	52	413	173	59	7	149	3	323	1706	530	982	107	81	87	684	25	213	139	91	125	641	266	844	Bacteria	Planctomycetota	Planctomycetia	Pirellulales	Lacipirellulaceae
4121	748	761	751	131	52	15	59	274	10	524	483	206	89	747	373	253	27	368	146	1157	3585	890	2015	300	208	295	1742	97	605	447	233	445	1308	691	1603	Bacteria	Planctomycetota	Planctomycetia	Pirellulales	Pirellulaceae
4917	420	437	459	80	31	7	24	161	9	358	266	58	40	343	196	151	1	232	80	572	1856	492	984	195	138	142	1072	65	369	242	121	284	764	347	779	Bacteria	Planctomycetota	Planctomycetia	Pirellulales	Pirellulaceae
4921	27	16	27	2	1	2	0	8	0	7	19	7	0	9	11	6	0	10	0	31	103	9	41	4	3	12	25	2	17	8	5	4	15	27	18	Bacteria	Planctomycetota	Planctomycetia	Pirellulales	Pirellulaceae
3777	41	35	39	4	1	1	4	1	0	19	20	1	2	48	10	7	0	5	0	32	213	69	132	6	1	13	84	1	24	25	15	26	71	57	128	Bacteria	Planctomycetota	Planctomycetia	Pirellulales	Pirellulaceae
4920	5	3	12	2	2	0	0	3	0	1	5	4	4	18	1	3	0	1	1	28	92	7	73	0	0	4	4	1	3	2	2	10	10	24	71	Bacteria	Planctomycetota	Planctomycetia	Pirellulales	Pirellulaceae
4916	1	0	4	0	0	0	0	0	0	0	1	0	1	17	1	0	0	0	0	2	26	3	27	0	0	3	3	0	0	0	5	0	16	2	39	Bacteria	Planctomycetota	Planctomycetia	Pirellulales	Pirellulaceae
3775	27	31	14	5	1	0	0	16	0	18	55	58	3	23	12	16	0	10	0	86	113	21	93	7	4	10	40	2	18	20	9	7	39	29	75	Bacteria	Planctomycetota	Planctomycetia	Pirellulales	Pirellulaceae
4915	8	15	16	5	1	0	1	18	0	7	2	13	9	32	13	14	0	2	3	73	90	29	73	0	0	8	27	2	5	4	6	3	36	33	67	Bacteria	Planctomycetota	Planctomycetia	Pirellulales	Pirellulaceae
4914	4	3	2	1	0	0	1	1	0	3	1	0	1	19	5	1	22	2	0	9	21	5	13	7	7	3	11	0	1	1	4	1	8	3	9	Bacteria	Planctomycetota	Planctomycetia	Pirellulales	Pirellulaceae
4918	4	0	0	0	0	0	0	1	0	2	0	0	0	0	0	0	0	0	0	1	6	0	3	1	0	1	6	3	5	1	1	4	3	1	1	Bacteria	Planctomycetota	Planctomycetia	Pirellulales	Pirellulaceae
4919	0	0	0	0	0	0	0	0	0	0	0	0	0	1	0	0	0	0	0	1	0	0	0	0	0	0	0	0	0	0	0	0	0	0	0	Bacteria	Planctomycetota	Planctomycetia	Pirellulales	Pirellulaceae
2962	0	0	0	0	0	0	0	0	0	0	0	0	0	0	0	0	3	0	0	0	0	0	0	0	0	0	0	0	0	0	0	0	0	0	0	Bacteria	Planctomycetota	Planctomycetia	Pirellulales	Pirellulaceae
3776	0	0	0	0	0	0	0	0	0	0	0	0	0	0	0	0	0	0	0	0	1	0	0	0	0	0	0	0	0	0	0	0	0	0	0	Bacteria	Planctomycetota	Planctomycetia	Pirellulales	Pirellulaceae
833	0	0	0	0	0	0	0	0	0	0	0	0	0	0	0	0	0	0	0	0	0	0	1	0	0	0	0	0	0	0	0	0	0	0	6	Bacteria	Planctomycetota	Planctomycetia	Pirellulales	Pirellulaceae
-4122	211	221	178	32	15	5	29	65	1	109	114	65	29	237	124	55	1	106	62	322	1064	255	575	80	55	99	470	21	163	144	65	106	346	168	410	Bacteria	Planctomycetota	Planctomycetia	Pirellulales	Pirellulaceae
-4121	12	16	11	0	1	0	1	8	0	14	24	3	6	19	23	10	0	6	0	19	60	15	29	11	8	1	39	1	9	14	6	8	20	10	39	Bacteria	Planctomycetota	Planctomycetia	Pirellulales	Thermoguttaceae
-4119	1013	584	737	80	24	6	51	161	3	311	329	99	135	611	356	188	5	346	34	1125	3727	1043	1810	342	193	270	1467	105	560	368	198	296	1250	437	1535	Bacteria	Planctomycetota	Planctomycetia	Pirellulales	unclassified_Pirellulales
2811	180	134	56	5	1	0	2	34	0	62	62	11	11	45	45	21	0	80	23	76	1049	115	220	61	43	30	246	8	90	65	26	53	100	48	299	Bacteria	Planctomycetota	Planctomycetia	Brocadiales
2812	180	134	56	5	1	0	2	34	0	62	62	11	11	45	45	21	0	80	23	76	1049	115	220	61	43	30	246	8	90	65	26	53	100	48	299	Bacteria	Planctomycetota	Planctomycetia	Brocadiales	Brocadiaceae
2814	47	10	5	0	0	0	0	0	0	5	4	1	0	8	4	2	0	6	1	8	317	15	53	6	4	4	79	3	12	7	0	8	23	13	88	Bacteria	Planctomycetota	Planctomycetia	Brocadiales	Brocadiaceae
[truncated: 1,378 more rows]
